# Supplementary material for: The ubiquitin-specific protease USP36 SUMOylates EXOSC10 and promotes the nucleolar RNA exosome function in rRNA processing
Source: Nucleic Acids Res. 2023 Mar 13;51(8):3934–49. doi: 10.1093/nar/gkad140 (PMC10164564; doi:10.1093/nar/gkad140)
Supplement: gkad140_Supplemental_Files [file gkad140_supplemental_files.zip]

Archive with 3 entries (3 files):
- Chen-USP36_exosome_ Supplementary.pdf
- Supplementary_dataset 1.xlsx
- uncropped data for sup Figs.pdf
