# Supplementary material for: The ubiquitin-specific protease USP36 SUMOylates EXOSC10 and promotes the nucleolar RNA exosome function in rRNA processing
Source: Nucleic Acids Res. 2023 Mar 13;51(8):3934–49. doi: 10.1093/nar/gkad140 (PMC10164564; doi:10.1093/nar/gkad140)
Supplement: gkad140_Supplemental_Files [file gkad140_supplemental_files.zip › Supplementary_dataset 1.xlsx]

## Sheet: Read me
Supplementary Dataset 1: Idenfication of proteins interactng with Flag-USP36
The Ubiquitin-Specific Protease USP36 SUMOylates EXOSC10 and promotes the nucleolar RNA exosome function in rRNA processing
Authors:Yingxiao Chen, Yanping Li, Roselyn S. Dai, Jonathan C. Savage, Ujwal Shinde, John Klimek, Larry L. David, Emma A. Young, Markus Hafner, Rosalie C. Sears, Xiao-Xin Sun, Mu-Shui Dai
Key to column headings
Counter: column used to count visible rows in filtered results within Excel, results shown above
Accession: protein accesion entry from the protein database and associated gene name
Coverage: % of protein sequence where peptides were recovered and identified
MW: Molecular weight of the identified protein
Description: protein database description string
CountsToT: total assigned numbers of MS/MS spectra (spectral counts) for all peptides assigned to identified proteins in both Flag-USP36 sample and control, Note filter is set for 2 or above
UniqueTOT: total assigned numbers of MS/MS spectra (spectral counts) for unique peptides assigned to identified proteins in both FLAG-USP36 sample and control
UniqFrac: ratio of UniqueTot to CountsTot (small fractions indicate many shared peptides), <75% flagged in yellow
Flag USP36: Total numbers of MS/MS spectra (spectral counts) assigned to identified proteins in Flag USP36 sample. Note: darkness of green shading corelated with number in cell
ctrl: total numbers of MS/MS spectra (spectral counts) assigned to identified proteins in control sample. Note: darkness of green shading correlated with number in cell
Corrected_FLAG-USP36: Spectral count numbers corrected by distributing shared peptides between homologous proteins based on the ratio of spectral counts to unique peptides
Corrected_ctrl: Spectral count numbers corrected by distributing shared peptides between homologous proteins based on the ratio of spectral counts to unique peptides
Flag-USP36/ctrl: ratio of corrected spectral counts for Flag-USP36 sample divided by the corrected spectral counts for the control sample. Note: #DIV/0! Indicates that there were zero spectral counts assigned to the protein in the control sample
up in FLAG-USP36: Yes if numbers of spectral counts in the Flag-USP36 sample was 3 or above and had a ratio of Flag-USP36/ctrl in column P greater than or equal to 2.5 or had zero spectral counts in control, column filtered to show only yes rows.
OtherLoci: list of all protein accessions having any shared peptides in common with respective protein

## Sheet: USP36 interacting proteins
483
counter	Accession	Coverage	SeqLength	MW	Description	CountsTot	UniqueTot	UniqFrac	FLAG-USP36	ctrl	Unique_DAI-246_Human_293cells_FLAG-USP36_25cm_120min_partialloop_20160728_OT	Unique_ctrl	Corrected_FLAG-USP36	Corrected_ctrl	Flag-USP36/ctrl	up in FLAG-USP36	OtherLoci
1	CONT_005|Trypa5|PromTArt5	100	50	5560	Promega trypsin artifact 5 K to R mods (2239.1, 2914)(1987, 2003).	21	16	0.762	8	13	7	9	7.233	9.837			CONT_005|Trypa5|PromTArt5, CONT_010|gi|136429|sp|P00761|TRYP_PIG
1	CONT_010|gi|136429|sp|P00761|TRYP_PIG	58.9	231	24409	TRYPSIN PRECURSOR [Sus scrofa].	62	57	0.919	24	38	23	34	23.767	37.163			CONT_005|Trypa5|PromTArt5, CONT_010|gi|136429|sp|P00761|TRYP_PIG
1	CONT_015|gi|229552|prf||754920A	8.4	581	65797	albumin [Bos primigenius taurus].	14	1	0.071	9	5	0	1	0	1.174			CONT_015|gi|229552|prf||754920A, CONT_017|gi|113576|sp|P02768|ALBU_HUMAN
1	CONT_016|gi|113574|sp|P02769|ALBU_BOVIN	8.1	607	69270	SERUM ALBUMIN PRECURSOR [Bos taurus].	14	1	0.071	9	5	0	1	0	1.174			CONT_015|gi|229552|prf||754920A, CONT_017|gi|113576|sp|P02768|ALBU_HUMAN
1	CONT_017|gi|113576|sp|P02768|ALBU_HUMAN	89.7	609	69366	SERUM ALBUMIN PRECURSOR [Homo sapiens].	197	183	0.929	171	26	161	22	170.994	25.826			CONT_015|gi|229552|prf||754920A, CONT_017|gi|113576|sp|P02768|ALBU_HUMAN, CONT_018|gi|113580|sp|P02770|ALBU_RAT
1	sp|P02768|ALBU_HUMAN	89.7	609	69366	Serum albumin OS=Homo sapiens OX=9606 GN=ALB PE=1 SV=2	197	183	0.929	171	26	161	22	170.994	25.826			CONT_015|gi|229552|prf||754920A, CONT_017|gi|113576|sp|P02768|ALBU_HUMAN, CONT_018|gi|113580|sp|P02770|ALBU_RAT
1	CONT_018|gi|113580|sp|P02770|ALBU_RAT	3.8	608	68718	SERUM ALBUMIN PRECURSOR [Rattus norvegicus].	3	2	0.667	2	1	1	1	1.006	1			CONT_017|gi|113576|sp|P02768|ALBU_HUMAN, CONT_018|gi|113580|sp|P02770|ALBU_RAT
1	CONT_019|CAS1_BOVIN	38.8	214	24529	ALPHA-S1 CASEIN PRECURSOR [Bos taurus].	10	10	1	5	5	5	5	5	5
1	CONT_020|CAS2_BOVIN	8.6	222	26018	ALPHA-S2 CASEIN PRECURSOR [Bos taurus].	2	2	1	0	2	0	2	0	2
1	CONT_021|CASB_BOVIN	11.6	224	25107	BETA CASEIN PRECURSOR [Bos taurus].	7	7	1	4	3	4	3	4	3
1	CONT_022|CASK_BOVIN	20.5	190	21269	KAPPA CASEIN PRECURSOR [Bos taurus].	5	5	1	2	3	2	3	2	3
1	CONT_046|gi|88041|pir||A31994	46.5	561	57247	keratin 10, type I, epidermal [Homo sapiens].	143	2	0.014	62	81	0	2	0	6.78			CONT_046|gi|88041|pir||A31994, CONT_074|gi|1070608|pir||KRHU9, CONT_076|gi|125083|sp|P05783|K1CR_HUMAN, CONT_094|gi|547751|sp|Q04695|K1CQ_HUMAN, CONT_101|gi|125081|sp|P19012|K1CO_HUMAN, CONT_153|gi|1181994, CONT_156|gi|1363944|pir||JC4313, sp|P02533|K1C14_HUMAN, sp|P13645|K1C10_HUMAN, sp|P13646|K1C13_HUMAN, sp|P35527|K1C9_HUMAN
1	CONT_049|gi|88052|pir||A32568	52.1	589	62033	keratin K5, 58K type II, epidermal (version 2) (fragment) [Homo sapiens].	71	0	0	29	42	0	0	0	0			CONT_049|gi|88052|pir||A32568, CONT_072|gi|547754|sp|P35908|K22E_HUMAN, CONT_073|gi|87303|pir||JS0487, CONT_102|gi|88044|pir||S01068, CONT_129|gi|1346344|sp|P02538|K2CA_HUMAN, CONT_130|gi|1346345|sp|P04259|K2CB_HUMAN, CONT_133|gi|1346349|sp|P48669|K2CF_HUMAN, CONT_142|gi|88053|pir||A29666, sp|O95678|K2C75_HUMAN, sp|P08729|K2C7_HUMAN, sp|P12036|NFH_HUMAN, sp|P13647|K2C5_HUMAN, sp|P35908|K22E_HUMAN…
1	CONT_072|gi|547754|sp|P35908|K22E_HUMAN	87.4	645	65865	KERATIN, TYPE II CYTOSKELETAL 2 EPIDERMAL (CYTOKERATIN 2E) (K2E) (CK 2E) [Homo sapiens].	173	1	0.006	67	106	0	1	0	19.021			CONT_049|gi|88052|pir||A32568, CONT_072|gi|547754|sp|P35908|K22E_HUMAN, CONT_073|gi|87303|pir||JS0487, CONT_102|gi|88044|pir||S01068, CONT_129|gi|1346344|sp|P02538|K2CA_HUMAN, CONT_130|gi|1346345|sp|P04259|K2CB_HUMAN, CONT_133|gi|1346349|sp|P48669|K2CF_HUMAN, CONT_142|gi|88053|pir||A29666, CONT_143|gi|88054|pir||A22940, sp|O95678|K2C75_HUMAN, sp|P04264|K2C1_HUMAN, sp|P08729|K2C7_HUMAN, sp|P12036|…
1	CONT_073|gi|87303|pir||JS0487	27.6	482	53561	cytokeratin 8 (version 1) [Homo sapiens].	65	7	0.108	21	44	3	4	5.72	7.777			CONT_049|gi|88052|pir||A32568, CONT_072|gi|547754|sp|P35908|K22E_HUMAN, CONT_073|gi|87303|pir||JS0487, CONT_102|gi|88044|pir||S01068, CONT_129|gi|1346344|sp|P02538|K2CA_HUMAN, CONT_130|gi|1346345|sp|P04259|K2CB_HUMAN, CONT_133|gi|1346349|sp|P48669|K2CF_HUMAN, CONT_142|gi|88053|pir||A29666, CONT_143|gi|88054|pir||A22940, sp|O95678|K2C75_HUMAN, sp|P04264|K2C1_HUMAN, sp|P08670|VIME_HUMAN, sp|P08729|…
1	CONT_103|gi|2119212|pir||I37982	27.5	483	53704	Keratin 8 - human [Homo sapiens].	65	7	0.108	21	44	3	4	5.72	7.777			CONT_049|gi|88052|pir||A32568, CONT_072|gi|547754|sp|P35908|K22E_HUMAN, CONT_073|gi|87303|pir||JS0487, CONT_102|gi|88044|pir||S01068, CONT_129|gi|1346344|sp|P02538|K2CA_HUMAN, CONT_130|gi|1346345|sp|P04259|K2CB_HUMAN, CONT_133|gi|1346349|sp|P48669|K2CF_HUMAN, CONT_142|gi|88053|pir||A29666, CONT_143|gi|88054|pir||A22940, sp|O95678|K2C75_HUMAN, sp|P04264|K2C1_HUMAN, sp|P08670|VIME_HUMAN, sp|P08729|…
1	CONT_124|gi|105815|pir||A34720	27.5	483	53748	cytokeratin 8 (version 2) [Homo sapiens].	65	7	0.108	21	44	3	4	5.72	7.777			CONT_049|gi|88052|pir||A32568, CONT_072|gi|547754|sp|P35908|K22E_HUMAN, CONT_073|gi|87303|pir||JS0487, CONT_102|gi|88044|pir||S01068, CONT_129|gi|1346344|sp|P02538|K2CA_HUMAN, CONT_130|gi|1346345|sp|P04259|K2CB_HUMAN, CONT_133|gi|1346349|sp|P48669|K2CF_HUMAN, CONT_142|gi|88053|pir||A29666, CONT_143|gi|88054|pir||A22940, sp|O95678|K2C75_HUMAN, sp|P04264|K2C1_HUMAN, sp|P08670|VIME_HUMAN, sp|P08729|…
1	CONT_179|gi|2506774|sp|P05787|K2C8_HUMAN	27.5	483	53674	KERATIN, TYPE II CYTOSKELETAL 8 (CYTOKERATIN 8) (K8) (CK 8) [Homo sapiens].	65	7	0.108	21	44	3	4	5.72	7.777			CONT_049|gi|88052|pir||A32568, CONT_072|gi|547754|sp|P35908|K22E_HUMAN, CONT_073|gi|87303|pir||JS0487, CONT_102|gi|88044|pir||S01068, CONT_129|gi|1346344|sp|P02538|K2CA_HUMAN, CONT_130|gi|1346345|sp|P04259|K2CB_HUMAN, CONT_133|gi|1346349|sp|P48669|K2CF_HUMAN, CONT_142|gi|88053|pir||A29666, CONT_143|gi|88054|pir||A22940, sp|O95678|K2C75_HUMAN, sp|P04264|K2C1_HUMAN, sp|P08670|VIME_HUMAN, sp|P08729|…
1	sp|P05787|K2C8_HUMAN	27.5	483	53704	Keratin, type II cytoskeletal 8 OS=Homo sapiens OX=9606 GN=KRT8 PE=1 SV=7	65	7	0.108	21	44	3	4	5.72	7.777			CONT_049|gi|88052|pir||A32568, CONT_072|gi|547754|sp|P35908|K22E_HUMAN, CONT_073|gi|87303|pir||JS0487, CONT_102|gi|88044|pir||S01068, CONT_129|gi|1346344|sp|P02538|K2CA_HUMAN, CONT_130|gi|1346345|sp|P04259|K2CB_HUMAN, CONT_133|gi|1346349|sp|P48669|K2CF_HUMAN, CONT_142|gi|88053|pir||A29666, CONT_143|gi|88054|pir||A22940, sp|O95678|K2C75_HUMAN, sp|P04264|K2C1_HUMAN, sp|P08670|VIME_HUMAN, sp|P08729|…
1	CONT_074|gi|1070608|pir||KRHU9	14	400	44091	keratin 19, type I, cytoskeletal [Homo sapiens].	18	0	0	7	11	0	0	0	0			CONT_046|gi|88041|pir||A31994, CONT_074|gi|1070608|pir||KRHU9, CONT_076|gi|125083|sp|P05783|K1CR_HUMAN, CONT_094|gi|547751|sp|Q04695|K1CQ_HUMAN, CONT_101|gi|125081|sp|P19012|K1CO_HUMAN, CONT_153|gi|1181994, CONT_156|gi|1363944|pir||JC4313, sp|P02533|K1C14_HUMAN, sp|P13645|K1C10_HUMAN, sp|P13646|K1C13_HUMAN, sp|P35527|K1C9_HUMAN
1	CONT_099|gi|417200|sp|P08727|K1CS_HUMAN	14	400	44105	KERATIN, TYPE I CYTOSKELETAL 19 (CYTOKERATIN 19) (K19) (CK 19) [Homo sapiens].	18	0	0	7	11	0	0	0	0			CONT_046|gi|88041|pir||A31994, CONT_074|gi|1070608|pir||KRHU9, CONT_076|gi|125083|sp|P05783|K1CR_HUMAN, CONT_094|gi|547751|sp|Q04695|K1CQ_HUMAN, CONT_101|gi|125081|sp|P19012|K1CO_HUMAN, CONT_153|gi|1181994, CONT_156|gi|1363944|pir||JC4313, sp|P02533|K1C14_HUMAN, sp|P13645|K1C10_HUMAN, sp|P13646|K1C13_HUMAN, sp|P35527|K1C9_HUMAN
1	sp|P08727|K1C19_HUMAN	14	400	44105	Keratin, type I cytoskeletal 19 OS=Homo sapiens OX=9606 GN=KRT19 PE=1 SV=4	18	0	0	7	11	0	0	0	0			CONT_046|gi|88041|pir||A31994, CONT_074|gi|1070608|pir||KRHU9, CONT_076|gi|125083|sp|P05783|K1CR_HUMAN, CONT_094|gi|547751|sp|Q04695|K1CQ_HUMAN, CONT_101|gi|125081|sp|P19012|K1CO_HUMAN, CONT_153|gi|1181994, CONT_156|gi|1363944|pir||JC4313, sp|P02533|K1C14_HUMAN, sp|P13645|K1C10_HUMAN, sp|P13646|K1C13_HUMAN, sp|P35527|K1C9_HUMAN
1	CONT_076|gi|125083|sp|P05783|K1CR_HUMAN	20.2	430	48057	KERATIN, TYPE I CYTOSKELETAL 18 (CYTOKERATIN 18) (K18) (CK 18) [Homo sapiens].	8	6	0.75	4	4	3	3	3.055	3.042			CONT_046|gi|88041|pir||A31994, CONT_074|gi|1070608|pir||KRHU9, CONT_076|gi|125083|sp|P05783|K1CR_HUMAN, CONT_094|gi|547751|sp|Q04695|K1CQ_HUMAN, CONT_101|gi|125081|sp|P19012|K1CO_HUMAN, CONT_153|gi|1181994, CONT_156|gi|1363944|pir||JC4313, sp|P02533|K1C14_HUMAN, sp|P13645|K1C10_HUMAN, sp|P13646|K1C13_HUMAN
1	CONT_077|gi|106851|pir||S06889	20.5	424	47333	keratin 18, cytoskeletal (fragment) [Homo sapiens].	8	6	0.75	4	4	3	3	3.055	3.042			CONT_046|gi|88041|pir||A31994, CONT_074|gi|1070608|pir||KRHU9, CONT_076|gi|125083|sp|P05783|K1CR_HUMAN, CONT_094|gi|547751|sp|Q04695|K1CQ_HUMAN, CONT_101|gi|125081|sp|P19012|K1CO_HUMAN, CONT_153|gi|1181994, CONT_156|gi|1363944|pir||JC4313, sp|P02533|K1C14_HUMAN, sp|P13645|K1C10_HUMAN, sp|P13646|K1C13_HUMAN
1	sp|P05783|K1C18_HUMAN	20.2	430	48057	Keratin, type I cytoskeletal 18 OS=Homo sapiens OX=9606 GN=KRT18 PE=1 SV=2	8	6	0.75	4	4	3	3	3.055	3.042			CONT_046|gi|88041|pir||A31994, CONT_074|gi|1070608|pir||KRHU9, CONT_076|gi|125083|sp|P05783|K1CR_HUMAN, CONT_094|gi|547751|sp|Q04695|K1CQ_HUMAN, CONT_101|gi|125081|sp|P19012|K1CO_HUMAN, CONT_153|gi|1181994, CONT_156|gi|1363944|pir||JC4313, sp|P02533|K1C14_HUMAN, sp|P13645|K1C10_HUMAN, sp|P13646|K1C13_HUMAN
1	CONT_090|gi|134845|sp|P22531|SP22_HUMAN	43.1	72	7839	SMALL PROLINE RICH PROTEIN II (SPR-II) (CLONE 930) [Homo sapiens].	2	2	1	0	2	0	2	0	2
1	sp|P22531|SPR2E_HUMAN	43.1	72	7855	Small proline-rich protein 2E OS=Homo sapiens OX=9606 GN=SPRR2E PE=2 SV=2	2	2	1	0	2	0	2	0	2
1	sp|P22532|SPR2D_HUMAN	30.6	72	7905	Small proline-rich protein 2D OS=Homo sapiens OX=9606 GN=SPRR2D PE=2 SV=2	2	2	1	0	2	0	2	0	2
1	sp|P35325|SPR2B_HUMAN	43.1	72	7975	Small proline-rich protein 2B OS=Homo sapiens OX=9606 GN=SPRR2B PE=2 SV=1	2	2	1	0	2	0	2	0	2
1	sp|P35326|SPR2A_HUMAN	43.1	72	7965	Small proline-rich protein 2A OS=Homo sapiens OX=9606 GN=SPRR2A PE=1 SV=1	2	2	1	0	2	0	2	0	2
1	sp|Q9BYE4|SPR2G_HUMAN	30.1	73	8158	Small proline-rich protein 2G OS=Homo sapiens OX=9606 GN=SPRR2G PE=3 SV=1	2	2	1	0	2	0	2	0	2
1	CONT_094|gi|547751|sp|Q04695|K1CQ_HUMAN	39.8	432	48105	KERATIN, TYPE I CYTOSKELETAL 17 (CYTOKERATIN 17) (K17) (CK 17) (39.1) (VERSION 1) [Homo sapiens].	40	11	0.275	16	24	5	6	6.861	9.93			CONT_046|gi|88041|pir||A31994, CONT_074|gi|1070608|pir||KRHU9, CONT_076|gi|125083|sp|P05783|K1CR_HUMAN, CONT_094|gi|547751|sp|Q04695|K1CQ_HUMAN, CONT_101|gi|125081|sp|P19012|K1CO_HUMAN, CONT_153|gi|1181994, CONT_156|gi|1363944|pir||JC4313, sp|P02533|K1C14_HUMAN, sp|P13645|K1C10_HUMAN, sp|P13646|K1C13_HUMAN, sp|P35527|K1C9_HUMAN
1	sp|Q04695|K1C17_HUMAN	39.8	432	48105	Keratin, type I cytoskeletal 17 OS=Homo sapiens OX=9606 GN=KRT17 PE=1 SV=2	40	11	0.275	16	24	5	6	6.861	9.93			CONT_046|gi|88041|pir||A31994, CONT_074|gi|1070608|pir||KRHU9, CONT_076|gi|125083|sp|P05783|K1CR_HUMAN, CONT_094|gi|547751|sp|Q04695|K1CQ_HUMAN, CONT_101|gi|125081|sp|P19012|K1CO_HUMAN, CONT_153|gi|1181994, CONT_156|gi|1363944|pir||JC4313, sp|P02533|K1C14_HUMAN, sp|P13645|K1C10_HUMAN, sp|P13646|K1C13_HUMAN, sp|P35527|K1C9_HUMAN
1	CONT_101|gi|125081|sp|P19012|K1CO_HUMAN	16.9	456	49167	KERATIN, TYPE I CYTOSKELETAL 15 (CYTOKERATIN 15) (K15) (CK 15) [Homo sapiens].	26	0	0	13	13	0	0	0	0			CONT_046|gi|88041|pir||A31994, CONT_074|gi|1070608|pir||KRHU9, CONT_076|gi|125083|sp|P05783|K1CR_HUMAN, CONT_094|gi|547751|sp|Q04695|K1CQ_HUMAN, CONT_101|gi|125081|sp|P19012|K1CO_HUMAN, CONT_153|gi|1181994, CONT_156|gi|1363944|pir||JC4313, sp|P02533|K1C14_HUMAN, sp|P13645|K1C10_HUMAN, sp|P13646|K1C13_HUMAN, sp|P35527|K1C9_HUMAN
1	sp|P19012|K1C15_HUMAN	16.9	456	49211	Keratin, type I cytoskeletal 15 OS=Homo sapiens OX=9606 GN=KRT15 PE=1 SV=3	26	0	0	13	13	0	0	0	0			CONT_046|gi|88041|pir||A31994, CONT_074|gi|1070608|pir||KRHU9, CONT_076|gi|125083|sp|P05783|K1CR_HUMAN, CONT_094|gi|547751|sp|Q04695|K1CQ_HUMAN, CONT_101|gi|125081|sp|P19012|K1CO_HUMAN, CONT_153|gi|1181994, CONT_156|gi|1363944|pir||JC4313, sp|P02533|K1C14_HUMAN, sp|P13645|K1C10_HUMAN, sp|P13646|K1C13_HUMAN, sp|P35527|K1C9_HUMAN
1	CONT_102|gi|88044|pir||S01068	23.5	408	45507	keratin 4, type II, cytoskeletal (fragment) [Homo sapiens].	46	4	0.087	15	31	4	0	6.364	0			CONT_049|gi|88052|pir||A32568, CONT_072|gi|547754|sp|P35908|K22E_HUMAN, CONT_073|gi|87303|pir||JS0487, CONT_102|gi|88044|pir||S01068, CONT_129|gi|1346344|sp|P02538|K2CA_HUMAN, CONT_130|gi|1346345|sp|P04259|K2CB_HUMAN, CONT_133|gi|1346349|sp|P48669|K2CF_HUMAN, CONT_142|gi|88053|pir||A29666, CONT_143|gi|88054|pir||A22940, sp|O95678|K2C75_HUMAN, sp|P04264|K2C1_HUMAN, sp|P08729|K2C7_HUMAN, sp|P13647|…
1	CONT_119|gi|547753|sp|P19013|K2C4_HUMAN	18	534	57265	KERATIN, TYPE II CYTOSKELETAL 4 (CYTOKERATIN 4) (K4) (CK4) [Homo sapiens].	46	4	0.087	15	31	4	0	6.364	0			CONT_049|gi|88052|pir||A32568, CONT_072|gi|547754|sp|P35908|K22E_HUMAN, CONT_073|gi|87303|pir||JS0487, CONT_102|gi|88044|pir||S01068, CONT_129|gi|1346344|sp|P02538|K2CA_HUMAN, CONT_130|gi|1346345|sp|P04259|K2CB_HUMAN, CONT_133|gi|1346349|sp|P48669|K2CF_HUMAN, CONT_142|gi|88053|pir||A29666, CONT_143|gi|88054|pir||A22940, sp|O95678|K2C75_HUMAN, sp|P04264|K2C1_HUMAN, sp|P08729|K2C7_HUMAN, sp|P13647|…
1	sp|P19013|K2C4_HUMAN	18	534	57285	Keratin, type II cytoskeletal 4 OS=Homo sapiens OX=9606 GN=KRT4 PE=1 SV=4	46	4	0.087	15	31	4	0	6.364	0			CONT_049|gi|88052|pir||A32568, CONT_072|gi|547754|sp|P35908|K22E_HUMAN, CONT_073|gi|87303|pir||JS0487, CONT_102|gi|88044|pir||S01068, CONT_129|gi|1346344|sp|P02538|K2CA_HUMAN, CONT_130|gi|1346345|sp|P04259|K2CB_HUMAN, CONT_133|gi|1346349|sp|P48669|K2CF_HUMAN, CONT_142|gi|88053|pir||A29666, CONT_143|gi|88054|pir||A22940, sp|O95678|K2C75_HUMAN, sp|P04264|K2C1_HUMAN, sp|P08729|K2C7_HUMAN, sp|P13647|…
1	CONT_129|gi|1346344|sp|P02538|K2CA_HUMAN	57.8	564	60044	KERATIN, TYPE II CYTOSKELETAL 6A (CYTOKERATIN 6A) (CK 6A) (K6A KERATIN) [Homo sapiens].	81	2	0.025	37	44	1	1	22.031	17.863			CONT_049|gi|88052|pir||A32568, CONT_072|gi|547754|sp|P35908|K22E_HUMAN, CONT_073|gi|87303|pir||JS0487, CONT_102|gi|88044|pir||S01068, CONT_129|gi|1346344|sp|P02538|K2CA_HUMAN, CONT_130|gi|1346345|sp|P04259|K2CB_HUMAN, CONT_133|gi|1346349|sp|P48669|K2CF_HUMAN, CONT_142|gi|88053|pir||A29666, CONT_143|gi|88054|pir||A22940, sp|O95678|K2C75_HUMAN, sp|P04264|K2C1_HUMAN, sp|P08729|K2C7_HUMAN, sp|P12036|…
1	sp|P02538|K2C6A_HUMAN	57.8	564	60044	Keratin, type II cytoskeletal 6A OS=Homo sapiens OX=9606 GN=KRT6A PE=1 SV=3	81	2	0.025	37	44	1	1	22.031	17.863			CONT_049|gi|88052|pir||A32568, CONT_072|gi|547754|sp|P35908|K22E_HUMAN, CONT_073|gi|87303|pir||JS0487, CONT_102|gi|88044|pir||S01068, CONT_129|gi|1346344|sp|P02538|K2CA_HUMAN, CONT_130|gi|1346345|sp|P04259|K2CB_HUMAN, CONT_133|gi|1346349|sp|P48669|K2CF_HUMAN, CONT_142|gi|88053|pir||A29666, CONT_143|gi|88054|pir||A22940, sp|O95678|K2C75_HUMAN, sp|P04264|K2C1_HUMAN, sp|P08729|K2C7_HUMAN, sp|P12036|…
1	CONT_130|gi|1346345|sp|P04259|K2CB_HUMAN	54.8	564	59998	KERATIN, TYPE II CYTOSKELETAL 6B (CYTOKERATIN 6B) (CK 6B) (K6B KERATIN) [Homo sapiens].	80	0	0	38	42	0	0	1	0.5			CONT_049|gi|88052|pir||A32568, CONT_072|gi|547754|sp|P35908|K22E_HUMAN, CONT_073|gi|87303|pir||JS0487, CONT_102|gi|88044|pir||S01068, CONT_129|gi|1346344|sp|P02538|K2CA_HUMAN, CONT_130|gi|1346345|sp|P04259|K2CB_HUMAN, CONT_133|gi|1346349|sp|P48669|K2CF_HUMAN, CONT_142|gi|88053|pir||A29666, CONT_143|gi|88054|pir||A22940, sp|O95678|K2C75_HUMAN, sp|P04264|K2C1_HUMAN, sp|P08729|K2C7_HUMAN, sp|P12036|…
1	CONT_133|gi|1346349|sp|P48669|K2CF_HUMAN	53.2	564	60066	KERATIN, TYPE II CYTOSKELETAL 6F (CYTOKERATIN 6F) (CK 6F) (K6F KERATIN) [Homo sapiens].	83	0	0	35	48	0	0	1	0.5			CONT_049|gi|88052|pir||A32568, CONT_072|gi|547754|sp|P35908|K22E_HUMAN, CONT_073|gi|87303|pir||JS0487, CONT_102|gi|88044|pir||S01068, CONT_129|gi|1346344|sp|P02538|K2CA_HUMAN, CONT_130|gi|1346345|sp|P04259|K2CB_HUMAN, CONT_133|gi|1346349|sp|P48669|K2CF_HUMAN, CONT_142|gi|88053|pir||A29666, CONT_143|gi|88054|pir||A22940, sp|O95678|K2C75_HUMAN, sp|P04264|K2C1_HUMAN, sp|P08729|K2C7_HUMAN, sp|P12036|…
1	sp|P04259|K2C6B_HUMAN	53.2	564	60066	Keratin, type II cytoskeletal 6B OS=Homo sapiens OX=9606 GN=KRT6B PE=1 SV=5	83	0	0	35	48	0	0	1	0.5			CONT_049|gi|88052|pir||A32568, CONT_072|gi|547754|sp|P35908|K22E_HUMAN, CONT_073|gi|87303|pir||JS0487, CONT_102|gi|88044|pir||S01068, CONT_129|gi|1346344|sp|P02538|K2CA_HUMAN, CONT_130|gi|1346345|sp|P04259|K2CB_HUMAN, CONT_133|gi|1346349|sp|P48669|K2CF_HUMAN, CONT_142|gi|88053|pir||A29666, CONT_143|gi|88054|pir||A22940, sp|O95678|K2C75_HUMAN, sp|P04264|K2C1_HUMAN, sp|P08729|K2C7_HUMAN, sp|P12036|…
1	CONT_142|gi|88053|pir||A29666	13.2	629	64447	keratin, 65K type II cytoskeletal [Homo sapiens].	36	0	0	16	20	0	0	0	0			CONT_049|gi|88052|pir||A32568, CONT_072|gi|547754|sp|P35908|K22E_HUMAN, CONT_073|gi|87303|pir||JS0487, CONT_102|gi|88044|pir||S01068, CONT_129|gi|1346344|sp|P02538|K2CA_HUMAN, CONT_130|gi|1346345|sp|P04259|K2CB_HUMAN, CONT_133|gi|1346349|sp|P48669|K2CF_HUMAN, CONT_142|gi|88053|pir||A29666, CONT_143|gi|88054|pir||A22940, sp|O95678|K2C75_HUMAN, sp|P04264|K2C1_HUMAN, sp|P08729|K2C7_HUMAN, sp|P13647|…
1	sp|P12035|K2C3_HUMAN	13.2	628	64416	Keratin, type II cytoskeletal 3 OS=Homo sapiens OX=9606 GN=KRT3 PE=1 SV=3	36	0	0	16	20	0	0	0	0			CONT_049|gi|88052|pir||A32568, CONT_072|gi|547754|sp|P35908|K22E_HUMAN, CONT_073|gi|87303|pir||JS0487, CONT_102|gi|88044|pir||S01068, CONT_129|gi|1346344|sp|P02538|K2CA_HUMAN, CONT_130|gi|1346345|sp|P04259|K2CB_HUMAN, CONT_133|gi|1346349|sp|P48669|K2CF_HUMAN, CONT_142|gi|88053|pir||A29666, CONT_143|gi|88054|pir||A22940, sp|O95678|K2C75_HUMAN, sp|P04264|K2C1_HUMAN, sp|P08729|K2C7_HUMAN, sp|P13647|…
1	CONT_143|gi|88054|pir||A22940	39.2	643	65493	keratin, 67K type II cytoskeletal [Homo sapiens].	208	1	0.005	76	132	0	1	0	2.827			CONT_072|gi|547754|sp|P35908|K22E_HUMAN, CONT_073|gi|87303|pir||JS0487, CONT_102|gi|88044|pir||S01068, CONT_129|gi|1346344|sp|P02538|K2CA_HUMAN, CONT_130|gi|1346345|sp|P04259|K2CB_HUMAN, CONT_133|gi|1346349|sp|P48669|K2CF_HUMAN, CONT_142|gi|88053|pir||A29666, CONT_143|gi|88054|pir||A22940, sp|O95678|K2C75_HUMAN, sp|P04264|K2C1_HUMAN, sp|P08729|K2C7_HUMAN, sp|P13647|K2C5_HUMAN, sp|P35908|K22E_HUMA…
1	CONT_153|gi|1181994	4.7	405	45828	(X81419) hair type I acidic keratin [Homo sapiens].	4	2	0.5	2	2	1	1	1.018	1.014			CONT_046|gi|88041|pir||A31994, CONT_074|gi|1070608|pir||KRHU9, CONT_076|gi|125083|sp|P05783|K1CR_HUMAN, CONT_094|gi|547751|sp|Q04695|K1CQ_HUMAN, CONT_101|gi|125081|sp|P19012|K1CO_HUMAN, CONT_153|gi|1181994, CONT_156|gi|1363944|pir||JC4313, sp|P02533|K1C14_HUMAN, sp|P13645|K1C10_HUMAN, sp|P13646|K1C13_HUMAN
1	sp|O76013|KRT36_HUMAN	4.1	467	52247	Keratin, type I cuticular Ha6 OS=Homo sapiens OX=9606 GN=KRT36 PE=2 SV=1	4	2	0.5	2	2	1	1	1.018	1.014			CONT_046|gi|88041|pir||A31994, CONT_074|gi|1070608|pir||KRHU9, CONT_076|gi|125083|sp|P05783|K1CR_HUMAN, CONT_094|gi|547751|sp|Q04695|K1CQ_HUMAN, CONT_101|gi|125081|sp|P19012|K1CO_HUMAN, CONT_153|gi|1181994, CONT_156|gi|1363944|pir||JC4313, sp|P02533|K1C14_HUMAN, sp|P13645|K1C10_HUMAN, sp|P13646|K1C13_HUMAN
1	sp|Q14532|K1H2_HUMAN	4.2	448	50343	Keratin, type I cuticular Ha2 OS=Homo sapiens OX=9606 GN=KRT32 PE=2 SV=3	4	2	0.5	2	2	1	1	1.018	1.014			CONT_046|gi|88041|pir||A31994, CONT_074|gi|1070608|pir||KRHU9, CONT_076|gi|125083|sp|P05783|K1CR_HUMAN, CONT_094|gi|547751|sp|Q04695|K1CQ_HUMAN, CONT_101|gi|125081|sp|P19012|K1CO_HUMAN, CONT_153|gi|1181994, CONT_156|gi|1363944|pir||JC4313, sp|P02533|K1C14_HUMAN, sp|P13645|K1C10_HUMAN, sp|P13646|K1C13_HUMAN
1	CONT_156|gi|1363944|pir||JC4313	54.5	473	51237	type I keratin 16 [human, epidermal keratinocytes, Peptide, 473 aa].	58	18	0.31	24	34	8	10	11.803	16.052			CONT_046|gi|88041|pir||A31994, CONT_074|gi|1070608|pir||KRHU9, CONT_076|gi|125083|sp|P05783|K1CR_HUMAN, CONT_094|gi|547751|sp|Q04695|K1CQ_HUMAN, CONT_101|gi|125081|sp|P19012|K1CO_HUMAN, CONT_153|gi|1181994, CONT_156|gi|1363944|pir||JC4313, sp|P02533|K1C14_HUMAN, sp|P13645|K1C10_HUMAN, sp|P13646|K1C13_HUMAN, sp|P35527|K1C9_HUMAN
1	sp|P08779|K1C16_HUMAN	54.5	473	51267	Keratin, type I cytoskeletal 16 OS=Homo sapiens OX=9606 GN=KRT16 PE=1 SV=4	58	18	0.31	24	34	8	10	11.803	16.052			CONT_046|gi|88041|pir||A31994, CONT_074|gi|1070608|pir||KRHU9, CONT_076|gi|125083|sp|P05783|K1CR_HUMAN, CONT_094|gi|547751|sp|Q04695|K1CQ_HUMAN, CONT_101|gi|125081|sp|P19012|K1CO_HUMAN, CONT_153|gi|1181994, CONT_156|gi|1363944|pir||JC4313, sp|P02533|K1C14_HUMAN, sp|P13645|K1C10_HUMAN, sp|P13646|K1C13_HUMAN, sp|P35527|K1C9_HUMAN
1	EXTRA_0001, Flag-USP36	79.4	1123	122935	[EXTRA_0001] [Human] USP36 protein 1123aa	368	368	1	367	1	367	1	367	1	367	yes
1	sp|Q9P275|UBP36_HUMAN	79.4	1123	122907	Ubiquitin carboxyl-terminal hydrolase 36 OS=Homo sapiens OX=9606 GN=USP36 PE=1 SV=4	368	368	1	367	1	367	1	367	1
1	sp|P19338|NUCL_HUMAN	53.1	710	76613	Nucleolin OS=Homo sapiens OX=9606 GN=NCL PE=1 SV=3	241	241	1	192	49	192	49	192	49	3.91837	yes
1	sp|Q9H4L4|SENP3_HUMAN	20.7	574	65009	Sentrin-specific protease 3 OS=Homo sapiens OX=9606 GN=SENP3 PE=1 SV=2	13	13	1	6	7	6	7	6	7
1	REV_Q13813	0.8	2472	284536	REVERSED.	2	1	0.5	0	2	0	1	0	1.012
1	REV_Q92620	1.5	1227	140501	REVERSED.	2	2	1	2	0	2	0	2	0
1	REV_Q92736	0.6	4967	564561	REVERSED.	2	2	1	2	0	2	0	2	0
1	sp|O14744|ANM5_HUMAN	73.3	637	72683	Protein arginine N-methyltransferase 5 OS=Homo sapiens OX=9606 GN=PRMT5 PE=1 SV=4	312	312	1	164	148	164	148	164	148	1.10811	no
1	sp|A0A0A0MRZ7|KVD26_HUMAN	16.7	120	13297	Immunoglobulin kappa variable 2D-26 OS=Homo sapiens OX=9606 GN=IGKV2D-26 PE=3 SV=1	9	7	0.778	6	3	5	2	5.833	3			sp|A0A075B6S2|KVD29_HUMAN, tr|A0A075B6R9|A0A075B6R9_HUMAN
1	sp|A2NJV5|KV229_HUMAN	16.7	120	13085	Immunoglobulin kappa variable 2-29 OS=Homo sapiens OX=9606 GN=IGKV2-29 PE=3 SV=2	9	7	0.778	6	3	5	2	5.833	3			sp|A0A075B6S2|KVD29_HUMAN, tr|A0A075B6R9|A0A075B6R9_HUMAN
1	sp|P0DMV8|HS71A_HUMAN	74.4	641	70051	Heat shock 70 kDa protein 1A OS=Homo sapiens OX=9606 GN=HSPA1A PE=1 SV=1	270	146	0.541	158	112	86	60	153.116	107.671	1.42207	no	sp|P0DMV8|HS71A_HUMAN, sp|P11021|BIP_HUMAN, sp|P11142|HSP7C_HUMAN, sp|P17066|HSP76_HUMAN, sp|P34931|HS71L_HUMAN
1	sp|P06748|NPM_HUMAN	85.7	294	32575	Nucleophosmin OS=Homo sapiens OX=9606 GN=NPM1 PE=1 SV=2	152	152	1	138	14	138	14	138	14	9.85714	yes
1	sp|P62308|RUXG_HUMAN	26.3	76	8496	Small nuclear ribonucleoprotein G OS=Homo sapiens OX=9606 GN=SNRPG PE=1 SV=1	5	5	1	3	2	3	2	3	2
1	sp|Q9NR30|DDX21_HUMAN	61.8	783	87343	Nucleolar RNA helicase 2 OS=Homo sapiens OX=9606 GN=DDX21 PE=1 SV=5	156	145	0.929	137	19	128	17	135.481	18.417	7.3563	yes	sp|Q9BQ39|DDX50_HUMAN, sp|Q9NR30|DDX21_HUMAN
1	sp|P04264|K2C1_HUMAN	64.9	644	66038	Keratin, type II cytoskeletal 1 OS=Homo sapiens OX=9606 GN=KRT1 PE=1 SV=6	328	121	0.369	128	200	52	69	126.477	195.05	0.648434	no	CONT_072|gi|547754|sp|P35908|K22E_HUMAN, CONT_073|gi|87303|pir||JS0487, CONT_102|gi|88044|pir||S01068, CONT_129|gi|1346344|sp|P02538|K2CA_HUMAN, CONT_130|gi|1346345|sp|P04259|K2CB_HUMAN, CONT_133|gi|1346349|sp|P48669|K2CF_HUMAN, CONT_142|gi|88053|pir||A29666, CONT_143|gi|88054|pir||A22940, sp|O95678|K2C75_HUMAN, sp|P04264|K2C1_HUMAN, sp|P08729|K2C7_HUMAN, sp|P13647|K2C5_HUMAN, sp|P35908|K22E_HUMA…
1	sp|Q01082|SPTB2_HUMAN	60.4	2364	274606	Spectrin beta chain, non-erythrocytic 1 OS=Homo sapiens OX=9606 GN=SPTBN1 PE=1 SV=2	202	192	0.95	125	77	119	73	124.901	77	1.62209	no	sp|O15020|SPTN2_HUMAN, sp|Q01082|SPTB2_HUMAN
1	sp|O75688|PPM1B_HUMAN	72.2	479	52642	Protein phosphatase 1B OS=Homo sapiens OX=9606 GN=PPM1B PE=1 SV=1	243	220	0.905	124	119	112	108	123.016	117.581	1.04622	no	sp|O75688|PPM1B_HUMAN, sp|P35813|PPM1A_HUMAN
1	sp|Q13813|SPTN1_HUMAN	61.5	2472	284536	Spectrin alpha chain, non-erythrocytic 1 OS=Homo sapiens OX=9606 GN=SPTAN1 PE=1 SV=3	207	206	0.995	123	84	123	83	123	83.988	1.46449	no
1	sp|P52272|HNRPM_HUMAN	75.8	730	77515	Heterogeneous nuclear ribonucleoprotein M OS=Homo sapiens OX=9606 GN=HNRNPM PE=1 SV=3	144	144	1	118	26	118	26	118	26	4.53846	yes
1	sp|Q9H6R0|DHX33_HUMAN	60	707	78873	ATP-dependent RNA helicase DHX33 OS=Homo sapiens OX=9606 GN=DHX33 PE=1 SV=2	117	117	1	117	0	117	0	117	0	#DIV/0!	yes
1	sp|P36578|RL4_HUMAN	72.4	427	47697	60S ribosomal protein L4 OS=Homo sapiens OX=9606 GN=RPL4 PE=1 SV=5	111	111	1	99	12	99	12	99	12	8.25	yes
1	sp|O75533|SF3B1_HUMAN	55.4	1304	145829	Splicing factor 3B subunit 1 OS=Homo sapiens OX=9606 GN=SF3B1 PE=1 SV=3	163	163	1	95	68	95	68	95	68	1.39706	no
1	sp|Q08211|DHX9_HUMAN	50.8	1270	140957	ATP-dependent RNA helicase A OS=Homo sapiens OX=9606 GN=DHX9 PE=1 SV=4	121	121	1	93	28	93	28	93	28	3.32143	yes
1	sp|P39023|RL3_HUMAN	64	403	46108	60S ribosomal protein L3 OS=Homo sapiens OX=9606 GN=RPL3 PE=1 SV=2	103	94	0.913	89	14	83	11	89	14	6.35714	yes	sp|P39023|RL3_HUMAN, sp|Q92901|RL3L_HUMAN
1	sp|Q9UNX4|WDR3_HUMAN	64.7	943	106098	WD repeat-containing protein 3 OS=Homo sapiens OX=9606 GN=WDR3 PE=1 SV=1	82	82	1	82	0	82	0	82	0	#DIV/0!	yes
1	sp|O15397|IPO8_HUMAN	45.3	1037	119937	Importin-8 OS=Homo sapiens OX=9606 GN=IPO8 PE=1 SV=2	117	117	1	81	36	81	36	81	36	2.25	no
1	sp|P23588|IF4B_HUMAN	70.7	611	69150	Eukaryotic translation initiation factor 4B OS=Homo sapiens OX=9606 GN=EIF4B PE=1 SV=2	163	163	1	79	84	79	84	79	84	0.940476	no
1	sp|P13645|K1C10_HUMAN	61.5	584	58826	Keratin, type I cytoskeletal 10 OS=Homo sapiens OX=9606 GN=KRT10 PE=1 SV=6	190	49	0.258	82	108	20	29	76.758	98.313	0.780751	no	CONT_046|gi|88041|pir||A31994, CONT_074|gi|1070608|pir||KRHU9, CONT_076|gi|125083|sp|P05783|K1CR_HUMAN, CONT_094|gi|547751|sp|Q04695|K1CQ_HUMAN, CONT_101|gi|125081|sp|P19012|K1CO_HUMAN, CONT_153|gi|1181994, CONT_156|gi|1363944|pir||JC4313, sp|P02533|K1C14_HUMAN, sp|P13645|K1C10_HUMAN, sp|P13646|K1C13_HUMAN, sp|P35527|K1C9_HUMAN
1	sp|P19105|ML12A_HUMAN	17.5	171	19794	Myosin regulatory light chain 12A OS=Homo sapiens OX=9606 GN=MYL12A PE=1 SV=2	2	2	1	2	0	2	0	2	0
1	sp|P98175|RBM10_HUMAN	67.3	930	103531	RNA-binding protein 10 OS=Homo sapiens OX=9606 GN=RBM10 PE=1 SV=3	184	177	0.962	76	108	73	104	75.933	107.943	0.703455	no	sp|P52756|RBM5_HUMAN, sp|P78332|RBM6_HUMAN, sp|P98175|RBM10_HUMAN
1	sp|Q9BQA1|MEP50_HUMAN	82.5	342	36724	Methylosome protein 50 OS=Homo sapiens OX=9606 GN=WDR77 PE=1 SV=1	149	149	1	74	75	74	75	74	75	0.986667	no
1	sp|Q15208|STK38_HUMAN	75.3	465	54190	Serine/threonine-protein kinase 38 OS=Homo sapiens OX=9606 GN=STK38 PE=1 SV=1	155	139	0.897	74	81	67	72	71.737	78.113	0.918375	no	sp|Q15208|STK38_HUMAN, sp|Q9Y2H1|ST38L_HUMAN
1	sp|Q12788|TBL3_HUMAN	65.6	808	89034	Transducin beta-like protein 3 OS=Homo sapiens OX=9606 GN=TBL3 PE=1 SV=2	71	71	1	71	0	71	0	71	0	#DIV/0!	yes
1	sp|P35527|K1C9_HUMAN	72.6	623	62064	Keratin, type I cytoskeletal 9 OS=Homo sapiens OX=9606 GN=KRT9 PE=1 SV=3	163	161	0.988	70	93	69	92	69.6	92.582	0.751766	no	CONT_046|gi|88041|pir||A31994, CONT_074|gi|1070608|pir||KRHU9, CONT_094|gi|547751|sp|Q04695|K1CQ_HUMAN, CONT_101|gi|125081|sp|P19012|K1CO_HUMAN, CONT_156|gi|1363944|pir||JC4313, sp|P02533|K1C14_HUMAN, sp|P13645|K1C10_HUMAN, sp|P35527|K1C9_HUMAN
1	sp|Q9NYF8|BCLF1_HUMAN	58	920	106121	Bcl-2-associated transcription factor 1 OS=Homo sapiens OX=9606 GN=BCLAF1 PE=1 SV=2	196	196	1	68	128	68	128	68	128	0.53125	no
1	sp|P38646|GRP75_HUMAN	59.8	679	73680	Stress-70 protein, mitochondrial OS=Homo sapiens OX=9606 GN=HSPA9 PE=1 SV=2	108	106	0.981	68	40	67	39	67.644	39.527	1.71134	no	sp|P11142|HSP7C_HUMAN, sp|P38646|GRP75_HUMAN
1	sp|Q01804|OTUD4_HUMAN	50.5	1114	124043	OTU domain-containing protein 4 OS=Homo sapiens OX=9606 GN=OTUD4 PE=1 SV=4	136	136	1	67	69	67	69	67	69	0.971014	no
1	sp|Q9BQG0|MBB1A_HUMAN	42.8	1328	148853	Myb-binding protein 1A OS=Homo sapiens OX=9606 GN=MYBBP1A PE=1 SV=2	72	72	1	66	6	66	6	66	6	11	yes
1	sp|O43143|DHX15_HUMAN	51.3	795	90932	Pre-mRNA-splicing factor ATP-dependent RNA helicase DHX15 OS=Homo sapiens OX=9606 GN=DHX15 PE=1 SV=2	118	115	0.975	65	53	63	52	64.787	52.963	1.22325	no	sp|O43143|DHX15_HUMAN, sp|Q14562|DHX8_HUMAN
1	sp|O76021|RL1D1_HUMAN	58.2	490	54972	Ribosomal L1 domain-containing protein 1 OS=Homo sapiens OX=9606 GN=RSL1D1 PE=1 SV=3	72	72	1	63	9	63	9	63	9	7	yes
1	sp|P60709|ACTB_HUMAN	71.5	375	41736	Actin, cytoplasmic 1 OS=Homo sapiens OX=9606 GN=ACTB PE=1 SV=1	105	57	0.543	63	42	37	20	62.316	40	1.5579	no	sp|P60709|ACTB_HUMAN, sp|P68032|ACTC_HUMAN
1	sp|Q14690|RRP5_HUMAN	33.8	1871	208698	Protein RRP5 homolog OS=Homo sapiens OX=9606 GN=PDCD11 PE=1 SV=3	62	62	1	62	0	62	0	62	0	#DIV/0!	yes
1	sp|Q9NVP1|DDX18_HUMAN	60	670	75406	ATP-dependent RNA helicase DDX18 OS=Homo sapiens OX=9606 GN=DDX18 PE=1 SV=2	64	64	1	62	2	62	2	62	2	31	yes
1	sp|P11021|BIP_HUMAN	62.2	654	72332	Endoplasmic reticulum chaperone BiP OS=Homo sapiens OX=9606 GN=HSPA5 PE=1 SV=2	116	107	0.922	63	53	58	49	60.182	50.604	1.18927	no	sp|P0DMV8|HS71A_HUMAN, sp|P11021|BIP_HUMAN, sp|P11142|HSP7C_HUMAN, sp|P17066|HSP76_HUMAN, sp|P34931|HS71L_HUMAN
1	sp|P46087|NOP2_HUMAN	56.7	812	89301	Probable 28S rRNA (cytosine(4447)-C(5))-methyltransferase OS=Homo sapiens OX=9606 GN=NOP2 PE=1 SV=2	68	68	1	59	9	59	9	59	9	6.55556	yes
1	sp|Q12906|ILF3_HUMAN	46.4	894	95337	Interleukin enhancer-binding factor 3 OS=Homo sapiens OX=9606 GN=ILF3 PE=1 SV=3	95	83	0.874	59	36	52	31	58.741	36	1.63169	no	sp|Q12906|ILF3_HUMAN, sp|Q96SI9|STRBP_HUMAN
1	sp|P05388|RLA0_HUMAN	62.1	317	34273	60S acidic ribosomal protein P0 OS=Homo sapiens OX=9606 GN=RPLP0 PE=1 SV=1	69	69	1	58	11	58	11	58	11	5.27273	yes
1	sp|P18124|RL7_HUMAN	63.7	248	29225	60S ribosomal protein L7 OS=Homo sapiens OX=9606 GN=RPL7 PE=1 SV=1	70	70	1	58	12	58	12	58	12	4.83333	yes
1	sp|P35908|K22E_HUMAN	87.3	639	65432	Keratin, type II cytoskeletal 2 epidermal OS=Homo sapiens OX=9606 GN=KRT2 PE=1 SV=2	178	6	0.034	69	109	2	4	57.136	76.082	0.750979	no	CONT_049|gi|88052|pir||A32568, CONT_072|gi|547754|sp|P35908|K22E_HUMAN, CONT_073|gi|87303|pir||JS0487, CONT_102|gi|88044|pir||S01068, CONT_129|gi|1346344|sp|P02538|K2CA_HUMAN, CONT_130|gi|1346345|sp|P04259|K2CB_HUMAN, CONT_133|gi|1346349|sp|P48669|K2CF_HUMAN, CONT_142|gi|88053|pir||A29666, CONT_143|gi|88054|pir||A22940, sp|O95678|K2C75_HUMAN, sp|P04264|K2C1_HUMAN, sp|P08729|K2C7_HUMAN, sp|P12036|…
1	sp|Q00839|HNRPU_HUMAN	51.4	825	90583	Heterogeneous nuclear ribonucleoprotein U OS=Homo sapiens OX=9606 GN=HNRNPU PE=1 SV=6	116	116	1	57	59	57	59	57	59	0.966102	no
1	sp|P62701|RS4X_HUMAN	74.1	263	29597	40S ribosomal protein S4, X isoform OS=Homo sapiens OX=9606 GN=RPS4X PE=1 SV=2	70	70	1	56	14	56	14	56	14	4	yes
1	sp|P62424|RL7A_HUMAN	62.8	266	29995	60S ribosomal protein L7a OS=Homo sapiens OX=9606 GN=RPL7A PE=1 SV=2	65	65	1	55	10	55	10	55	10	5.5	yes
1	sp|O00567|NOP56_HUMAN	62.8	594	66049	Nucleolar protein 56 OS=Homo sapiens OX=9606 GN=NOP56 PE=1 SV=4	54	54	1	54	0	54	0	54	0	#DIV/0!	yes
1	sp|Q9Y2W1|TR150_HUMAN	51.4	955	108664	Thyroid hormone receptor-associated protein 3 OS=Homo sapiens OX=9606 GN=THRAP3 PE=1 SV=2	175	175	1	54	121	54	121	54	121	0.446281	no
1	sp|Q9BVP2|GNL3_HUMAN	59.6	549	61992	Guanine nucleotide-binding protein-like 3 OS=Homo sapiens OX=9606 GN=GNL3 PE=1 SV=2	59	58	0.983	54	5	53	5	53.981	5	10.7962	yes	sp|Q9BVP2|GNL3_HUMAN, sp|Q9NVN8|GNL3L_HUMAN
1	sp|P61247|RS3A_HUMAN	71.6	264	29945	40S ribosomal protein S3a OS=Homo sapiens OX=9606 GN=RPS3A PE=1 SV=2	77	77	1	53	24	53	24	53	24	2.20833	no
1	sp|Q8NI36|WDR36_HUMAN	46	951	105321	WD repeat-containing protein 36 OS=Homo sapiens OX=9606 GN=WDR36 PE=1 SV=1	52	52	1	52	0	52	0	52	0	#DIV/0!	yes
1	sp|Q9H0A0|NAT10_HUMAN	45.9	1025	115729	RNA cytidine acetyltransferase OS=Homo sapiens OX=9606 GN=NAT10 PE=1 SV=2	52	52	1	52	0	52	0	52	0	#DIV/0!	yes
1	sp|P46777|RL5_HUMAN	60.3	297	34362	60S ribosomal protein L5 OS=Homo sapiens OX=9606 GN=RPL5 PE=1 SV=3	59	59	1	51	8	51	8	51	8	6.375	yes
1	sp|Q02878|RL6_HUMAN	61.8	288	32728	60S ribosomal protein L6 OS=Homo sapiens OX=9606 GN=RPL6 PE=1 SV=3	64	64	1	49	15	49	15	49	15	3.26667	yes
1	sp|Q15393|SF3B3_HUMAN	47.6	1217	135576	Splicing factor 3B subunit 3 OS=Homo sapiens OX=9606 GN=SF3B3 PE=1 SV=4	123	123	1	49	74	49	74	49	74	0.662162	no
1	sp|Q13435|SF3B2_HUMAN	51.6	895	100226	Splicing factor 3B subunit 2 OS=Homo sapiens OX=9606 GN=SF3B2 PE=1 SV=2	99	99	1	48	51	48	51	48	51	0.941176	no
1	sp|Q8IY81|SPB1_HUMAN	43.1	847	96557	pre-rRNA 2'-O-ribose RNA methyltransferase FTSJ3 OS=Homo sapiens OX=9606 GN=FTSJ3 PE=1 SV=2	48	48	1	48	0	48	0	48	0	#DIV/0!	yes
1	sp|P61978|HNRPK_HUMAN	67.4	463	50976	Heterogeneous nuclear ribonucleoprotein K OS=Homo sapiens OX=9606 GN=HNRNPK PE=1 SV=1	128	128	1	47	81	47	81	47	81	0.580247	no
1	sp|Q9NZI8|IF2B1_HUMAN	56.3	577	63480	Insulin-like growth factor 2 mRNA-binding protein 1 OS=Homo sapiens OX=9606 GN=IGF2BP1 PE=1 SV=2	92	84	0.913	48	44	44	40	46.905	42.499	1.10367	no	sp|O00425|IF2B3_HUMAN, sp|Q9NZI8|IF2B1_HUMAN, sp|Q9Y6M1|IF2B2_HUMAN
1	sp|P11142|HSP7C_HUMAN	57.7	646	70897	Heat shock cognate 71 kDa protein OS=Homo sapiens OX=9606 GN=HSPA8 PE=1 SV=1	106	72	0.679	58	48	37	35	46.057	40.198	1.14575	no	sp|P0DMV8|HS71A_HUMAN, sp|P11021|BIP_HUMAN, sp|P11142|HSP7C_HUMAN, sp|P17066|HSP76_HUMAN, sp|P34931|HS71L_HUMAN, sp|P38646|GRP75_HUMAN
1	sp|P62241|RS8_HUMAN	63	208	24205	40S ribosomal protein S8 OS=Homo sapiens OX=9606 GN=RPS8 PE=1 SV=2	62	62	1	46	16	46	16	46	16	2.875	yes
1	sp|Q9H583|HEAT1_HUMAN	22	2144	242367	HEAT repeat-containing protein 1 OS=Homo sapiens OX=9606 GN=HEATR1 PE=1 SV=3	45	45	1	45	0	45	0	45	0	#DIV/0!	yes
1	sp|Q9Y2X3|NOP58_HUMAN	49.7	529	59578	Nucleolar protein 58 OS=Homo sapiens OX=9606 GN=NOP58 PE=1 SV=1	45	45	1	45	0	45	0	45	0	#DIV/0!	yes
1	sp|P07437|TBB5_HUMAN	67.1	444	49670	Tubulin beta chain OS=Homo sapiens OX=9606 GN=TUBB PE=1 SV=2	96	18	0.188	67	29	12	6	44.625	28.143	1.58565	no	sp|P04350|TBB4A_HUMAN, sp|P07437|TBB5_HUMAN, sp|P68371|TBB4B_HUMAN, sp|Q13509|TBB3_HUMAN, sp|Q13885|TBB2A_HUMAN, sp|Q9BUF5|TBB6_HUMAN, sp|Q9BVA1|TBB2B_HUMAN
1	sp|O00268|TAF4_HUMAN	38.4	1085	110113	Transcription initiation factor TFIID subunit 4 OS=Homo sapiens OX=9606 GN=TAF4 PE=1 SV=2	65	65	1	44	21	44	21	44	21	2.09524	no
1	sp|P11387|TOP1_HUMAN	41.7	765	90725	DNA topoisomerase 1 OS=Homo sapiens OX=9606 GN=TOP1 PE=1 SV=2	51	51	1	44	7	44	7	44	7	6.28571	yes
1	sp|P23458|JAK1_HUMAN	44.2	1154	133276	Tyrosine-protein kinase JAK1 OS=Homo sapiens OX=9606 GN=JAK1 PE=1 SV=2	76	76	1	43	33	43	33	43	33	1.30303	no
1	sp|Q9BZE4|NOG1_HUMAN	56.9	634	73964	Nucleolar GTP-binding protein 1 OS=Homo sapiens OX=9606 GN=GTPBP4 PE=1 SV=3	44	44	1	43	1	43	1	43	1	43	yes
1	sp|Q7L2E3|DHX30_HUMAN	41.1	1194	133937	ATP-dependent RNA helicase DHX30 OS=Homo sapiens OX=9606 GN=DHX30 PE=1 SV=1	49	49	1	42	7	42	7	42	7	6	yes
1	sp|Q6P2Q9|PRP8_HUMAN	25.9	2335	273597	Pre-mRNA-processing-splicing factor 8 OS=Homo sapiens OX=9606 GN=PRPF8 PE=1 SV=2	59	59	1	41	18	41	18	41	18	2.27778	yes
1	sp|Q8WWY3|PRP31_HUMAN	55.1	499	55455	U4/U6 small nuclear ribonucleoprotein Prp31 OS=Homo sapiens OX=9606 GN=PRPF31 PE=1 SV=2	76	76	1	41	35	41	35	41	35	1.17143	no
1	sp|Q9Y5J1|UTP18_HUMAN	53.1	556	62003	U3 small nucleolar RNA-associated protein 18 homolog OS=Homo sapiens OX=9606 GN=UTP18 PE=1 SV=3	41	41	1	41	0	41	0	41	0	#DIV/0!	yes
1	sp|P09651|ROA1_HUMAN	58.6	372	38746	Heterogeneous nuclear ribonucleoprotein A1 OS=Homo sapiens OX=9606 GN=HNRNPA1 PE=1 SV=5	75	65	0.867	42	33	38	27	40.136	29.842	1.34495	no	sp|P09651|ROA1_HUMAN, sp|P22626|ROA2_HUMAN, sp|P51991|ROA3_HUMAN, sp|Q13151|ROA0_HUMAN
1	sp|O15042|SR140_HUMAN	42.4	1029	118291	U2 snRNP-associated SURP motif-containing protein OS=Homo sapiens OX=9606 GN=U2SURP PE=1 SV=2	80	80	1	40	40	40	40	40	40	1	yes
1	sp|P26373|RL13_HUMAN	66.8	211	24261	60S ribosomal protein L13 OS=Homo sapiens OX=9606 GN=RPL13 PE=1 SV=4	47	47	1	40	7	40	7	40	7	5.71429	yes
1	sp|P40429|RL13A_HUMAN	54.2	203	23577	60S ribosomal protein L13a OS=Homo sapiens OX=9606 GN=RPL13A PE=1 SV=2	45	45	1	40	5	40	5	40	5	8	yes
1	sp|O75643|U520_HUMAN	31.4	2136	244505	U5 small nuclear ribonucleoprotein 200 kDa helicase OS=Homo sapiens OX=9606 GN=SNRNP200 PE=1 SV=2	84	84	1	39	45	39	45	39	45	0.866667	no
1	sp|Q9UQ35|SRRM2_HUMAN	30.6	2752	299612	Serine/arginine repetitive matrix protein 2 OS=Homo sapiens OX=9606 GN=SRRM2 PE=1 SV=2	132	132	1	39	93	39	93	39	93	0.419355	no
1	sp|P08670|VIME_HUMAN	71.2	466	53651	Vimentin OS=Homo sapiens OX=9606 GN=VIM PE=1 SV=4	68	61	0.897	39	29	35	26	38.729	28.69	1.34991	no	CONT_073|gi|87303|pir||JS0487, sp|P07197|NFM_HUMAN, sp|P08670|VIME_HUMAN, sp|P08729|K2C7_HUMAN, sp|P12036|NFH_HUMAN, sp|Q9NSB2|KRT84_HUMAN
1	sp|Q14684|RRP1B_HUMAN	46.6	758	84427	Ribosomal RNA processing protein 1 homolog B OS=Homo sapiens OX=9606 GN=RRP1B PE=1 SV=3	42	42	1	38	4	38	4	38	4	9.5	yes
1	sp|Q99459|CDC5L_HUMAN	61.1	802	92250	Cell division cycle 5-like protein OS=Homo sapiens OX=9606 GN=CDC5L PE=1 SV=2	64	64	1	38	26	38	26	38	26	1.46154	no
1	sp|Q9NW13|RBM28_HUMAN	40.2	759	85737	RNA-binding protein 28 OS=Homo sapiens OX=9606 GN=RBM28 PE=1 SV=3	38	38	1	38	0	38	0	38	0	#DIV/0!	yes
1	sp|P62805|H4_HUMAN	63.1	103	11367	Histone H4 OS=Homo sapiens OX=9606 GN=HIST4H4 PE=1 SV=2	48	48	1	37	11	37	11	37	11	3.36364	yes
1	sp|Q96GQ7|DDX27_HUMAN	38.1	796	89834	Probable ATP-dependent RNA helicase DDX27 OS=Homo sapiens OX=9606 GN=DDX27 PE=1 SV=2	37	37	1	37	0	37	0	37	0	#DIV/0!	yes
1	sp|Q9P2E9|RRBP1_HUMAN	31.1	1410	152454	Ribosome-binding protein 1 OS=Homo sapiens OX=9606 GN=RRBP1 PE=1 SV=5	37	37	1	37	0	37	0	37	0	#DIV/0!	yes
1	sp|P62917|RL8_HUMAN	69.3	257	28024	60S ribosomal protein L8 OS=Homo sapiens OX=9606 GN=RPL8 PE=1 SV=2	43	43	1	36	7	36	7	36	7	5.14286	yes
1	sp|Q02543|RL18A_HUMAN	65.9	176	20762	60S ribosomal protein L18a OS=Homo sapiens OX=9606 GN=RPL18A PE=1 SV=2	40	40	1	35	5	35	5	35	5	7	yes
1	sp|Q12905|ILF2_HUMAN	53.8	390	43062	Interleukin enhancer-binding factor 2 OS=Homo sapiens OX=9606 GN=ILF2 PE=1 SV=2	61	61	1	35	26	35	26	35	26	1.34615	no
1	sp|Q8WTT2|NOC3L_HUMAN	37.1	800	92547	Nucleolar complex protein 3 homolog OS=Homo sapiens OX=9606 GN=NOC3L PE=1 SV=1	35	35	1	35	0	35	0	35	0	#DIV/0!	yes
1	sp|P27635|RL10_HUMAN	75.7	214	24604	60S ribosomal protein L10 OS=Homo sapiens OX=9606 GN=RPL10 PE=1 SV=4	47	29	0.617	36	11	22	7	34.32	11	3.12	yes	sp|P27635|RL10_HUMAN, sp|Q96L21|RL10L_HUMAN
1	sp|Q9Y2H1|ST38L_HUMAN	66.6	464	54002	Serine/threonine-protein kinase 38-like OS=Homo sapiens OX=9606 GN=STK38L PE=1 SV=3	82	66	0.805	39	43	32	34	34.263	36.887	0.928864	no	sp|Q15208|STK38_HUMAN, sp|Q9Y2H1|ST38L_HUMAN
1	sp|P15880|RS2_HUMAN	53.6	293	31324	40S ribosomal protein S2 OS=Homo sapiens OX=9606 GN=RPS2 PE=1 SV=2	47	47	1	34	13	34	13	34	13	2.61538	yes
1	sp|Q9BRS2|RIOK1_HUMAN	50.9	568	65582	Serine/threonine-protein kinase RIO1 OS=Homo sapiens OX=9606 GN=RIOK1 PE=1 SV=2	60	60	1	34	26	34	26	34	26	1.30769	no
1	sp|P11940|PABP1_HUMAN	61.3	636	70670	Polyadenylate-binding protein 1 OS=Homo sapiens OX=9606 GN=PABPC1 PE=1 SV=2	93	56	0.602	39	54	24	32	33.615	47.061	0.714286	no	sp|P11940|PABP1_HUMAN, sp|Q13310|PABP4_HUMAN, sp|Q5JQF8|PAP1M_HUMAN
1	sp|O00541|PESC_HUMAN	41.3	588	68002	Pescadillo homolog OS=Homo sapiens OX=9606 GN=PES1 PE=1 SV=1	33	33	1	33	0	33	0	33	0	#DIV/0!	yes
1	sp|P62081|RS7_HUMAN	70.1	194	22127	40S ribosomal protein S7 OS=Homo sapiens OX=9606 GN=RPS7 PE=1 SV=1	40	40	1	33	7	33	7	33	7	4.71429	yes
1	sp|P62753|RS6_HUMAN	52.2	249	28680	40S ribosomal protein S6 OS=Homo sapiens OX=9606 GN=RPS6 PE=1 SV=1	45	45	1	33	12	33	12	33	12	2.75	yes
1	sp|P62906|RL10A_HUMAN	48.4	217	24831	60S ribosomal protein L10a OS=Homo sapiens OX=9606 GN=RPL10A PE=1 SV=2	42	42	1	33	9	33	9	33	9	3.66667	yes
1	sp|Q14974|IMB1_HUMAN	30.1	876	97169	Importin subunit beta-1 OS=Homo sapiens OX=9606 GN=KPNB1 PE=1 SV=2	33	33	1	33	0	33	0	33	0	#DIV/0!	yes
1	sp|P62750|RL23A_HUMAN	59.6	156	17695	60S ribosomal protein L23a OS=Homo sapiens OX=9606 GN=RPL23A PE=1 SV=1	38	38	1	32	6	32	6	32	6	5.33333	yes
1	sp|P17844|DDX5_HUMAN	55.5	614	69147	Probable ATP-dependent RNA helicase DDX5 OS=Homo sapiens OX=9606 GN=DDX5 PE=1 SV=1	43	27	0.628	37	6	25	2	31.971	2.688	11.894	yes	sp|O00571|DDX3X_HUMAN, sp|P17844|DDX5_HUMAN, sp|Q92841|DDX17_HUMAN
1	sp|Q01780|EXOSX_HUMAN	40.8	885	100830	Exosome component 10 OS=Homo sapiens OX=9606 GN=EXOSC10 PE=1 SV=2	31	31	1	31	0	31	0	31	0	#DIV/0!	yes
1	sp|Q07020|RL18_HUMAN	48.9	188	21634	60S ribosomal protein L18 OS=Homo sapiens OX=9606 GN=RPL18 PE=1 SV=2	38	38	1	31	7	31	7	31	7	4.42857	yes
1	sp|Q14137|BOP1_HUMAN	42.1	746	83629	Ribosome biogenesis protein BOP1 OS=Homo sapiens OX=9606 GN=BOP1 PE=1 SV=2	31	31	1	31	0	31	0	31	0	#DIV/0!	yes
1	sp|Q14692|BMS1_HUMAN	32.2	1282	145806	Ribosome biogenesis protein BMS1 homolog OS=Homo sapiens OX=9606 GN=BMS1 PE=1 SV=1	37	37	1	31	6	31	6	31	6	5.16667	yes
1	sp|Q99848|EBP2_HUMAN	52.9	306	34852	Probable rRNA-processing protein EBP2 OS=Homo sapiens OX=9606 GN=EBNA1BP2 PE=1 SV=2	32	32	1	31	1	31	1	31	1	31	yes
1	sp|Q9H6R4|NOL6_HUMAN	26	1146	127592	Nucleolar protein 6 OS=Homo sapiens OX=9606 GN=NOL6 PE=1 SV=2	31	31	1	31	0	31	0	31	0	#DIV/0!	yes
1	sp|Q9NX58|LYAR_HUMAN	48.3	379	43614	Cell growth-regulating nucleolar protein OS=Homo sapiens OX=9606 GN=LYAR PE=1 SV=2	36	36	1	31	5	31	5	31	5	6.2	yes
1	sp|Q9UMS4|PRP19_HUMAN	60.1	504	55180	Pre-mRNA-processing factor 19 OS=Homo sapiens OX=9606 GN=PRPF19 PE=1 SV=1	57	57	1	31	26	31	26	31	26	1.19231	no
1	sp|O43390|HNRPR_HUMAN	54.3	633	70942	Heterogeneous nuclear ribonucleoprotein R OS=Homo sapiens OX=9606 GN=HNRNPR PE=1 SV=1	74	57	0.77	33	41	26	31	30.136	36.849	0.817824	no	sp|O43390|HNRPR_HUMAN, sp|O60506|HNRPQ_HUMAN
1	sp|P84098|RL19_HUMAN	56.6	196	23466	60S ribosomal protein L19 OS=Homo sapiens OX=9606 GN=RPL19 PE=1 SV=1	34	34	1	30	4	30	4	30	4	7.5	yes
1	sp|P02788|TRFL_HUMAN	46.1	710	78181	Lactotransferrin OS=Homo sapiens OX=9606 GN=LTF PE=1 SV=6	39	39	1	29	10	29	10	29	10	2.9	yes
1	sp|P18621|RL17_HUMAN	57.6	184	21397	60S ribosomal protein L17 OS=Homo sapiens OX=9606 GN=RPL17 PE=1 SV=3	36	36	1	29	7	29	7	29	7	4.14286	yes
1	sp|Q8IWI9|MGAP_HUMAN	18.4	3065	336156	MAX gene-associated protein OS=Homo sapiens OX=9606 GN=MGA PE=1 SV=4	55	55	1	29	26	29	26	29	26	1.11538	no
1	sp|Q9Y2R4|DDX52_HUMAN	41.7	599	67497	Probable ATP-dependent RNA helicase DDX52 OS=Homo sapiens OX=9606 GN=DDX52 PE=1 SV=3	29	28	0.966	29	0	28	0	28.509	0	#DIV/0!	yes	sp|Q8TDD1|DDX54_HUMAN, sp|Q9Y2R4|DDX52_HUMAN
1	sp|P46781|RS9_HUMAN	57.7	194	22591	40S ribosomal protein S9 OS=Homo sapiens OX=9606 GN=RPS9 PE=1 SV=3	35	35	1	28	7	28	7	28	7	4	yes
1	sp|Q15397|PUM3_HUMAN	42.3	648	73584	Pumilio homolog 3 OS=Homo sapiens OX=9606 GN=PUM3 PE=1 SV=3	28	28	1	28	0	28	0	28	0	#DIV/0!	yes
1	sp|Q9BQ39|DDX50_HUMAN	36.1	737	82564	ATP-dependent RNA helicase DDX50 OS=Homo sapiens OX=9606 GN=DDX50 PE=1 SV=1	44	33	0.75	35	9	26	7	27.519	7.583	3.62904	yes	sp|Q9BQ39|DDX50_HUMAN, sp|Q9NR30|DDX21_HUMAN
1	sp|Q8TDD1|DDX54_HUMAN	39.6	881	98594	ATP-dependent RNA helicase DDX54 OS=Homo sapiens OX=9606 GN=DDX54 PE=1 SV=2	28	27	0.964	28	0	27	0	27.491	0	#DIV/0!	yes	sp|Q8TDD1|DDX54_HUMAN, sp|Q9Y2R4|DDX52_HUMAN
1	sp|P22626|ROA2_HUMAN	69.1	353	37429	Heterogeneous nuclear ribonucleoproteins A2/B1 OS=Homo sapiens OX=9606 GN=HNRNPA2B1 PE=1 SV=2	66	56	0.848	30	36	26	30	27.462	33.158	0.828216	no	sp|P09651|ROA1_HUMAN, sp|P22626|ROA2_HUMAN, sp|P51991|ROA3_HUMAN, sp|Q13151|ROA0_HUMAN
1	sp|P14866|HNRPL_HUMAN	45.5	589	64132	Heterogeneous nuclear ribonucleoprotein L OS=Homo sapiens OX=9606 GN=HNRNPL PE=1 SV=2	86	86	1	27	59	27	59	27	59	0.457627	no
1	sp|P46776|RL27A_HUMAN	54.7	148	16561	60S ribosomal protein L27a OS=Homo sapiens OX=9606 GN=RPL27A PE=1 SV=2	30	30	1	27	3	27	3	27	3	9	yes
1	sp|P46778|RL21_HUMAN	59.4	160	18565	60S ribosomal protein L21 OS=Homo sapiens OX=9606 GN=RPL21 PE=1 SV=2	29	29	1	27	2	27	2	27	2	13.5	yes
1	sp|P61313|RL15_HUMAN	58.3	204	24146	60S ribosomal protein L15 OS=Homo sapiens OX=9606 GN=RPL15 PE=1 SV=2	34	34	1	27	7	27	7	27	7	3.85714	yes
1	sp|P62277|RS13_HUMAN	63.6	151	17222	40S ribosomal protein S13 OS=Homo sapiens OX=9606 GN=RPS13 PE=1 SV=2	38	38	1	27	11	27	11	27	11	2.45455	no
1	sp|Q03701|CEBPZ_HUMAN	29.2	1054	120973	CCAAT/enhancer-binding protein zeta OS=Homo sapiens OX=9606 GN=CEBPZ PE=1 SV=3	27	27	1	27	0	27	0	27	0	#DIV/0!	yes
1	sp|Q12789|TF3C1_HUMAN	19.5	2109	238872	General transcription factor 3C polypeptide 1 OS=Homo sapiens OX=9606 GN=GTF3C1 PE=1 SV=4	27	27	1	27	0	27	0	27	0	#DIV/0!	yes
1	sp|Q13206|DDX10_HUMAN	32.5	875	100887	Probable ATP-dependent RNA helicase DDX10 OS=Homo sapiens OX=9606 GN=DDX10 PE=1 SV=2	27	27	1	27	0	27	0	27	0	#DIV/0!	yes
1	sp|Q8TDN6|BRX1_HUMAN	60.3	353	41401	Ribosome biogenesis protein BRX1 homolog OS=Homo sapiens OX=9606 GN=BRIX1 PE=1 SV=2	29	29	1	27	2	27	2	27	2	13.5	yes
1	sp|Q96I25|SPF45_HUMAN	68.8	401	44961	Splicing factor 45 OS=Homo sapiens OX=9606 GN=RBM17 PE=1 SV=1	55	54	0.982	27	28	27	27	27	28	0.964286	no	sp|O43663|PRC1_HUMAN, sp|Q96I25|SPF45_HUMAN
1	sp|Q9H7B2|RPF2_HUMAN	52.3	306	35582	Ribosome production factor 2 homolog OS=Homo sapiens OX=9606 GN=RPF2 PE=1 SV=2	28	28	1	27	1	27	1	27	1	27	yes
1	sp|O00411|RPOM_HUMAN	27.7	1230	138619	DNA-directed RNA polymerase, mitochondrial OS=Homo sapiens OX=9606 GN=POLRMT PE=1 SV=2	26	26	1	26	0	26	0	26	0	#DIV/0!	yes
1	sp|O00566|MPP10_HUMAN	37	681	78863	U3 small nucleolar ribonucleoprotein protein MPP10 OS=Homo sapiens OX=9606 GN=MPHOSPH10 PE=1 SV=2	26	26	1	26	0	26	0	26	0	#DIV/0!	yes
1	sp|P38159|RBMX_HUMAN	55.8	391	42331	RNA-binding motif protein, X chromosome OS=Homo sapiens OX=9606 GN=RBMX PE=1 SV=3	61	24	0.393	26	35	10	14	26	31.294	0.83083	no	sp|P38159|RBMX_HUMAN, sp|Q96E39|RMXL1_HUMAN
1	sp|P46779|RL28_HUMAN	59.9	137	15747	60S ribosomal protein L28 OS=Homo sapiens OX=9606 GN=RPL28 PE=1 SV=3	30	30	1	26	4	26	4	26	4	6.5	yes
1	sp|P62269|RS18_HUMAN	58.6	152	17718	40S ribosomal protein S18 OS=Homo sapiens OX=9606 GN=RPS18 PE=1 SV=3	35	35	1	26	9	26	9	26	9	2.88889	yes
1	sp|Q14498|RBM39_HUMAN	39.1	530	59379	RNA-binding protein 39 OS=Homo sapiens OX=9606 GN=RBM39 PE=1 SV=2	41	41	1	26	15	26	15	26	15	1.73333	no
1	sp|Q9NY93|DDX56_HUMAN	37.7	547	61589	Probable ATP-dependent RNA helicase DDX56 OS=Homo sapiens OX=9606 GN=DDX56 PE=1 SV=1	26	26	1	26	0	26	0	26	0	#DIV/0!	yes
1	sp|Q9Y2J2|E41L3_HUMAN	31.9	1087	120676	Band 4.1-like protein 3 OS=Homo sapiens OX=9606 GN=EPB41L3 PE=1 SV=2	47	47	1	26	21	26	21	26	21	1.2381	no
1	sp|Q7L7L0|H2A3_HUMAN	35.4	130	14121	Histone H2A type 3 OS=Homo sapiens OX=9606 GN=HIST3H2A PE=1 SV=3	24	8	0.333	18	6	7	1	11.309	1.933			sp|P04908|H2A1B_HUMAN, sp|P0C0S5|H2AZ_HUMAN, sp|P0C0S8|H2A1_HUMAN, sp|P16104|H2AX_HUMAN
1	sp|Q93077|H2A1C_HUMAN	35.4	130	14105	Histone H2A type 1-C OS=Homo sapiens OX=9606 GN=HIST1H2AC PE=1 SV=3	24	8	0.333	18	6	7	1	11.309	1.933			sp|P04908|H2A1B_HUMAN, sp|P0C0S5|H2AZ_HUMAN, sp|P0C0S8|H2A1_HUMAN, sp|P16104|H2AX_HUMAN
1	sp|P31943|HNRH1_HUMAN	51.7	449	49229	Heterogeneous nuclear ribonucleoprotein H OS=Homo sapiens OX=9606 GN=HNRNPH1 PE=1 SV=4	53	29	0.547	31	22	16	13	25.01	20.186	1.23898	no	sp|P31942|HNRH3_HUMAN, sp|P31943|HNRH1_HUMAN, sp|P52597|HNRPF_HUMAN, sp|P55795|HNRH2_HUMAN
1	sp|P54105|ICLN_HUMAN	66.7	237	26215	Methylosome subunit pICln OS=Homo sapiens OX=9606 GN=CLNS1A PE=1 SV=1	56	56	1	25	31	25	31	25	31	0.806452	no
1	sp|P62280|RS11_HUMAN	68.4	158	18431	40S ribosomal protein S11 OS=Homo sapiens OX=9606 GN=RPS11 PE=1 SV=3	36	36	1	25	11	25	11	25	11	2.27273	no
1	sp|Q13823|NOG2_HUMAN	30.8	731	83654	Nucleolar GTP-binding protein 2 OS=Homo sapiens OX=9606 GN=GNL2 PE=1 SV=1	25	25	1	25	0	25	0	25	0	#DIV/0!	yes
1	sp|Q5SSJ5|HP1B3_HUMAN	32.4	553	61206	Heterochromatin protein 1-binding protein 3 OS=Homo sapiens OX=9606 GN=HP1BP3 PE=1 SV=1	30	30	1	25	5	25	5	25	5	5	yes
1	sp|Q8IWX8|CHERP_HUMAN	28.2	916	103701	Calcium homeostasis endoplasmic reticulum protein OS=Homo sapiens OX=9606 GN=CHERP PE=1 SV=3	46	46	1	25	21	25	21	25	21	1.19048	no
1	sp|Q92522|H1X_HUMAN	46	213	22487	Histone H1x OS=Homo sapiens OX=9606 GN=H1FX PE=1 SV=1	28	28	1	25	3	25	3	25	3	8.33333	yes
1	sp|Q9BVJ6|UT14A_HUMAN	37.2	771	87977	U3 small nucleolar RNA-associated protein 14 homolog A OS=Homo sapiens OX=9606 GN=UTP14A PE=1 SV=1	25	25	1	25	0	25	0	25	0	#DIV/0!	yes
1	sp|Q9Y3T9|NOC2L_HUMAN	21.8	749	84918	Nucleolar complex protein 2 homolog OS=Homo sapiens OX=9606 GN=NOC2L PE=1 SV=4	25	25	1	25	0	25	0	25	0	#DIV/0!	yes
1	sp|P21333|FLNA_HUMAN	15.8	2647	280736	Filamin-A OS=Homo sapiens OX=9606 GN=FLNA PE=1 SV=4	30	28	0.933	25	5	24	4	24.96	5	4.992	yes	sp|O75369|FLNB_HUMAN, sp|P21333|FLNA_HUMAN
1	sp|P32969|RL9_HUMAN	45.8	192	21863	60S ribosomal protein L9 OS=Homo sapiens OX=9606 GN=RPL9P9 PE=1 SV=1	26	26	1	24	2	24	2	24	2	12	yes
1	sp|P62841|RS15_HUMAN	57.9	145	17040	40S ribosomal protein S15 OS=Homo sapiens OX=9606 GN=RPS15 PE=1 SV=2	28	28	1	24	4	24	4	24	4	6	yes
1	sp|P62910|RL32_HUMAN	54.1	135	15860	60S ribosomal protein L32 OS=Homo sapiens OX=9606 GN=RPL32 PE=1 SV=2	29	29	1	24	5	24	5	24	5	4.8	yes
1	sp|Q16531|DDB1_HUMAN	26.9	1140	126966	DNA damage-binding protein 1 OS=Homo sapiens OX=9606 GN=DDB1 PE=1 SV=1	27	27	1	24	3	24	3	24	3	8	yes
1	sp|Q5QJE6|TDIF2_HUMAN	39.8	756	84468	Deoxynucleotidyltransferase terminal-interacting protein 2 OS=Homo sapiens OX=9606 GN=DNTTIP2 PE=1 SV=2	24	24	1	24	0	24	0	24	0	#DIV/0!	yes
1	sp|Q9NY61|AATF_HUMAN	38.8	560	63132	Protein AATF OS=Homo sapiens OX=9606 GN=AATF PE=1 SV=1	24	24	1	24	0	24	0	24	0	#DIV/0!	yes
1	sp|P02533|K1C14_HUMAN	62.1	472	51561	Keratin, type I cytoskeletal 14 OS=Homo sapiens OX=9606 GN=KRT14 PE=1 SV=4	85	32	0.376	34	51	13	19	23.346	37.059	0.629968	no	CONT_046|gi|88041|pir||A31994, CONT_074|gi|1070608|pir||KRHU9, CONT_076|gi|125083|sp|P05783|K1CR_HUMAN, CONT_094|gi|547751|sp|Q04695|K1CQ_HUMAN, CONT_101|gi|125081|sp|P19012|K1CO_HUMAN, CONT_153|gi|1181994, CONT_156|gi|1363944|pir||JC4313, sp|P02533|K1C14_HUMAN, sp|P13645|K1C10_HUMAN, sp|P13646|K1C13_HUMAN, sp|P35527|K1C9_HUMAN
1	sp|Q15269|PWP2_HUMAN	41.5	919	102451	Periodic tryptophan protein 2 homolog OS=Homo sapiens OX=9606 GN=PWP2 PE=2 SV=2	44	2	0.045	44	0	2	0	23	0	#DIV/0!	yes	sp|Q15269|PWP2_HUMAN, tr|A0A0B4J2E5|A0A0B4J2E5_HUMAN
1	tr|A0A0B4J2E5|A0A0B4J2E5_HUMAN	41.5	919	102450	Uncharacterized protein OS=Homo sapiens OX=9606 GN=LOC102724159 PE=1 SV=1	44	2	0.045	44	0	2	0	23	0	#DIV/0!	yes	sp|Q15269|PWP2_HUMAN, tr|A0A0B4J2E5|A0A0B4J2E5_HUMAN
1	sp|P62888|RL30_HUMAN	77.4	115	12784	60S ribosomal protein L30 OS=Homo sapiens OX=9606 GN=RPL30 PE=1 SV=2	27	27	1	23	4	23	4	23	4	5.75	yes
1	sp|Q8IYB3|SRRM1_HUMAN	30.6	904	102334	Serine/arginine repetitive matrix protein 1 OS=Homo sapiens OX=9606 GN=SRRM1 PE=1 SV=2	55	55	1	23	32	23	32	23	32	0.71875	no
1	sp|P10412|H14_HUMAN	47.5	219	21865	Histone H1.4 OS=Homo sapiens OX=9606 GN=HIST1H1E PE=1 SV=2	45	7	0.156	34	11	7	0	22.346	3.667	6.09381	yes	sp|P10412|H14_HUMAN, sp|P16401|H15_HUMAN, sp|P16402|H13_HUMAN, sp|P16403|H12_HUMAN
1	sp|P51991|ROA3_HUMAN	50	378	39594	Heterogeneous nuclear ribonucleoprotein A3 OS=Homo sapiens OX=9606 GN=HNRNPA3 PE=1 SV=2	46	45	0.978	23	23	22	23	22.206	23	0.965478	no	sp|P09651|ROA1_HUMAN, sp|P22626|ROA2_HUMAN, sp|P51991|ROA3_HUMAN, sp|Q13151|ROA0_HUMAN
1	sp|P12956|XRCC6_HUMAN	29.4	609	69842	X-ray repair cross-complementing protein 6 OS=Homo sapiens OX=9606 GN=XRCC6 PE=1 SV=2	23	23	1	22	1	22	1	22	1	22	yes
1	sp|P23396|RS3_HUMAN	67.9	243	26688	40S ribosomal protein S3 OS=Homo sapiens OX=9606 GN=RPS3 PE=1 SV=2	28	28	1	22	6	22	6	22	6	3.66667	yes
1	sp|P62316|SMD2_HUMAN	70.3	118	13527	Small nuclear ribonucleoprotein Sm D2 OS=Homo sapiens OX=9606 GN=SNRPD2 PE=1 SV=1	43	43	1	22	21	22	21	22	21	1.04762	no
1	sp|P62829|RL23_HUMAN	56.4	140	14865	60S ribosomal protein L23 OS=Homo sapiens OX=9606 GN=RPL23 PE=1 SV=1	26	26	1	22	4	22	4	22	4	5.5	yes
1	sp|Q15750|TAB1_HUMAN	68.7	504	54643	TGF-beta-activated kinase 1 and MAP3K7-binding protein 1 OS=Homo sapiens OX=9606 GN=TAB1 PE=1 SV=1	39	39	1	22	17	22	17	22	17	1.29412	no
1	sp|Q5W0B1|RN219_HUMAN	45.6	726	81116	RING finger protein 219 OS=Homo sapiens OX=9606 GN=RNF219 PE=1 SV=1	51	51	1	22	29	22	29	22	29	0.758621	no
1	sp|Q9BUA3|SPNDC_HUMAN	74.3	381	41036	Spindlin interactor and repressor of chromatin-binding protein OS=Homo sapiens OX=9606 GN=SPINDOC PE=1 SV=3	66	66	1	22	44	22	44	22	44	0.5	no
1	sp|Q9GZR7|DDX24_HUMAN	30.5	859	96331	ATP-dependent RNA helicase DDX24 OS=Homo sapiens OX=9606 GN=DDX24 PE=1 SV=1	22	22	1	22	0	22	0	22	0	#DIV/0!	yes
1	sp|Q9H501|ESF1_HUMAN	23.4	851	98795	ESF1 homolog OS=Homo sapiens OX=9606 GN=ESF1 PE=1 SV=1	22	22	1	22	0	22	0	22	0	#DIV/0!	yes
1	sp|Q9UKD2|MRT4_HUMAN	54.4	239	27560	mRNA turnover protein 4 homolog OS=Homo sapiens OX=9606 GN=MRTO4 PE=1 SV=2	22	22	1	22	0	22	0	22	0	#DIV/0!	yes
1	sp|P67809|YBOX1_HUMAN	54.9	324	35924	Nuclease-sensitive element-binding protein 1 OS=Homo sapiens OX=9606 GN=YBX1 PE=1 SV=3	42	22	0.524	26	16	15	7	21.875	12.25	1.78571	no	sp|P16989|YBOX3_HUMAN, sp|P67809|YBOX1_HUMAN
1	sp|P05387|RLA2_HUMAN	97.4	115	11665	60S acidic ribosomal protein P2 OS=Homo sapiens OX=9606 GN=RPLP2 PE=1 SV=1	27	26	0.963	22	5	21	5	21.778	5	4.3556	yes	sp|P05386|RLA1_HUMAN, sp|P05387|RLA2_HUMAN
1	sp|Q92841|DDX17_HUMAN	40.2	729	80272	Probable ATP-dependent RNA helicase DDX17 OS=Homo sapiens OX=9606 GN=DDX17 PE=1 SV=2	42	26	0.619	29	13	17	9	21.741	12.097	1.79722	no	sp|O00571|DDX3X_HUMAN, sp|P17844|DDX5_HUMAN, sp|Q92841|DDX17_HUMAN
1	sp|P52597|HNRPF_HUMAN	47.2	415	45671	Heterogeneous nuclear ribonucleoprotein F OS=Homo sapiens OX=9606 GN=HNRNPF PE=1 SV=3	28	21	0.75	24	4	19	2	21.533	2.244	9.59581	yes	sp|P31943|HNRH1_HUMAN, sp|P52597|HNRPF_HUMAN, sp|P55795|HNRH2_HUMAN
1	sp|Q13151|ROA0_HUMAN	61.3	305	30840	Heterogeneous nuclear ribonucleoprotein A0 OS=Homo sapiens OX=9606 GN=HNRNPA0 PE=1 SV=1	36	35	0.972	22	14	21	14	21.196	14	1.514	no	sp|P09651|ROA1_HUMAN, sp|P22626|ROA2_HUMAN, sp|P51991|ROA3_HUMAN, sp|Q13151|ROA0_HUMAN
1	sp|O14654|IRS4_HUMAN	22.9	1257	133766	Insulin receptor substrate 4 OS=Homo sapiens OX=9606 GN=IRS4 PE=1 SV=1	28	28	1	21	7	21	7	21	7	3	yes
1	sp|P07910|HNRPC_HUMAN	41.8	306	33670	Heterogeneous nuclear ribonucleoproteins C1/C2 OS=Homo sapiens OX=9606 GN=HNRNPC PE=1 SV=4	38	37	0.974	21	17	20	17	21	17	1.23529	no	sp|P07910|HNRPC_HUMAN, sp|Q86SE5|RALYL_HUMAN
1	sp|P22087|FBRL_HUMAN	54.5	321	33784	rRNA 2'-O-methyltransferase fibrillarin OS=Homo sapiens OX=9606 GN=FBL PE=1 SV=2	24	24	1	21	3	21	3	21	3	7	yes
1	sp|P62913|RL11_HUMAN	44.4	178	20252	60S ribosomal protein L11 OS=Homo sapiens OX=9606 GN=RPL11 PE=1 SV=2	24	24	1	21	3	21	3	21	3	7	yes
1	sp|Q15061|WDR43_HUMAN	32.6	677	74890	WD repeat-containing protein 43 OS=Homo sapiens OX=9606 GN=WDR43 PE=1 SV=3	21	21	1	21	0	21	0	21	0	#DIV/0!	yes
1	sp|Q6PKG0|LARP1_HUMAN	37.3	1096	123509	La-related protein 1 OS=Homo sapiens OX=9606 GN=LARP1 PE=1 SV=2	54	54	1	21	33	21	33	21	33	0.636364	no
1	sp|Q71UI9|H2AV_HUMAN	31.2	128	13509	Histone H2A.V OS=Homo sapiens OX=9606 GN=H2AFV PE=1 SV=3	10	5	0.5	7	3	4	1	4.545	1.333			sp|P04908|H2A1B_HUMAN, sp|P0C0S5|H2AZ_HUMAN, sp|P0C0S8|H2A1_HUMAN, sp|P16104|H2AX_HUMAN
1	sp|Q9BYG3|MK67I_HUMAN	39.2	293	34222	MKI67 FHA domain-interacting nucleolar phosphoprotein OS=Homo sapiens OX=9606 GN=NIFK PE=1 SV=1	21	21	1	21	0	21	0	21	0	#DIV/0!	yes
1	sp|P20671|H2A1D_HUMAN	35.4	130	14107	Histone H2A type 1-D OS=Homo sapiens OX=9606 GN=HIST1H2AD PE=1 SV=2	29	13	0.448	20	9	9	4	14.54	7.733			sp|P04908|H2A1B_HUMAN, sp|P0C0S5|H2AZ_HUMAN, sp|P0C0S8|H2A1_HUMAN, sp|P16104|H2AX_HUMAN
1	sp|Q16777|H2A2C_HUMAN	35.7	129	13988	Histone H2A type 2-C OS=Homo sapiens OX=9606 GN=HIST2H2AC PE=1 SV=4	29	13	0.448	20	9	9	4	14.54	7.733			sp|P04908|H2A1B_HUMAN, sp|P0C0S5|H2AZ_HUMAN, sp|P0C0S8|H2A1_HUMAN, sp|P16104|H2AX_HUMAN
1	sp|Q6FI13|H2A2A_HUMAN	35.4	130	14095	Histone H2A type 2-A OS=Homo sapiens OX=9606 GN=HIST2H2AA4 PE=1 SV=3	29	13	0.448	20	9	9	4	14.54	7.733			sp|P04908|H2A1B_HUMAN, sp|P0C0S5|H2AZ_HUMAN, sp|P0C0S8|H2A1_HUMAN, sp|P16104|H2AX_HUMAN
1	sp|Q96KK5|H2A1H_HUMAN	35.9	128	13906	Histone H2A type 1-H OS=Homo sapiens OX=9606 GN=HIST1H2AH PE=1 SV=3	29	13	0.448	20	9	9	4	14.54	7.733			sp|P04908|H2A1B_HUMAN, sp|P0C0S5|H2AZ_HUMAN, sp|P0C0S8|H2A1_HUMAN, sp|P16104|H2AX_HUMAN
1	sp|Q99878|H2A1J_HUMAN	35.9	128	13936	Histone H2A type 1-J OS=Homo sapiens OX=9606 GN=HIST1H2AJ PE=1 SV=3	29	13	0.448	20	9	9	4	14.54	7.733			sp|P04908|H2A1B_HUMAN, sp|P0C0S5|H2AZ_HUMAN, sp|P0C0S8|H2A1_HUMAN, sp|P16104|H2AX_HUMAN
1	sp|Q9BTM1|H2AJ_HUMAN	35.7	129	14019	Histone H2A.J OS=Homo sapiens OX=9606 GN=H2AFJ PE=1 SV=1	29	13	0.448	20	9	9	4	14.54	7.733			sp|P04908|H2A1B_HUMAN, sp|P0C0S5|H2AZ_HUMAN, sp|P0C0S8|H2A1_HUMAN, sp|P16104|H2AX_HUMAN
1	sp|Q9H9Y2|RPF1_HUMAN	48.7	349	40110	Ribosome production factor 1 OS=Homo sapiens OX=9606 GN=RPF1 PE=1 SV=2	21	21	1	21	0	21	0	21	0	#DIV/0!	yes
1	sp|P0DMV9|HS71B_HUMAN	74.4	641	70051	Heat shock 70 kDa protein 1B OS=Homo sapiens OX=9606 GN=HSPA1B PE=1 SV=1	270	146	0.541	158	112	86	60	153.116	107.671			sp|P0DMV8|HS71A_HUMAN, sp|P11021|BIP_HUMAN, sp|P11142|HSP7C_HUMAN, sp|P17066|HSP76_HUMAN, sp|P34931|HS71L_HUMAN
1	sp|O60506|HNRPQ_HUMAN	46.2	623	69602	Heterogeneous nuclear ribonucleoprotein Q OS=Homo sapiens OX=9606 GN=SYNCRIP PE=1 SV=2	57	40	0.702	25	32	18	22	20.864	26.151	0.797828	no	sp|O43390|HNRPR_HUMAN, sp|O60506|HNRPQ_HUMAN
1	sp|Q01081|U2AF1_HUMAN	16.2	240	27872	Splicing factor U2AF 35 kDa subunit OS=Homo sapiens OX=9606 GN=U2AF1 PE=1 SV=3	6	6	1	2	4	2	4	2	4
1	sp|Q16875|F263_HUMAN	56.2	520	59609	6-phosphofructo-2-kinase/fructose-2,6-bisphosphatase 3 OS=Homo sapiens OX=9606 GN=PFKFB3 PE=1 SV=1	45	39	0.867	21	24	18	21	20.842	24	0.868417	no	sp|O60825|F262_HUMAN, sp|Q16875|F263_HUMAN
1	sp|P0DOY3|IGLC3_HUMAN	62.3	106	11265	Immunoglobulin lambda constant 3 OS=Homo sapiens OX=9606 GN=IGLC3 PE=1 SV=1	12	12	1	9	3	9	3	9	3
1	sp|P13647|K2C5_HUMAN	57.6	590	62378	Keratin, type II cytoskeletal 5 OS=Homo sapiens OX=9606 GN=KRT5 PE=1 SV=3	85	6	0.071	34	51	1	5	20.388	36.815	0.553796	no	CONT_049|gi|88052|pir||A32568, CONT_072|gi|547754|sp|P35908|K22E_HUMAN, CONT_073|gi|87303|pir||JS0487, CONT_102|gi|88044|pir||S01068, CONT_129|gi|1346344|sp|P02538|K2CA_HUMAN, CONT_130|gi|1346345|sp|P04259|K2CB_HUMAN, CONT_133|gi|1346349|sp|P48669|K2CF_HUMAN, CONT_142|gi|88053|pir||A29666, CONT_143|gi|88054|pir||A22940, sp|O95678|K2C75_HUMAN, sp|P04264|K2C1_HUMAN, sp|P08729|K2C7_HUMAN, sp|P12036|…
1	sp|Q13310|PABP4_HUMAN	47.5	644	70782	Polyadenylate-binding protein 4 OS=Homo sapiens OX=9606 GN=PABPC4 PE=1 SV=1	67	32	0.478	29	38	15	17	20.385	24.939	0.817394	no	sp|P11940|PABP1_HUMAN, sp|Q13310|PABP4_HUMAN, sp|Q5JQF8|PAP1M_HUMAN
1	sp|O60832|DKC1_HUMAN	34.8	514	57673	H/ACA ribonucleoprotein complex subunit DKC1 OS=Homo sapiens OX=9606 GN=DKC1 PE=1 SV=3	23	23	1	20	3	20	3	20	3	6.66667	yes
1	sp|P08708|RS17_HUMAN	68.1	135	15550	40S ribosomal protein S17 OS=Homo sapiens OX=9606 GN=RPS17 PE=1 SV=2	21	21	1	20	1	20	1	20	1	20	yes
1	sp|P30050|RL12_HUMAN	70.9	165	17818	60S ribosomal protein L12 OS=Homo sapiens OX=9606 GN=RPL12 PE=1 SV=1	28	28	1	20	8	20	8	20	8	2.5	yes
1	sp|P35579|MYH9_HUMAN	13.9	1960	226530	Myosin-9 OS=Homo sapiens OX=9606 GN=MYH9 PE=1 SV=4	25	24	0.96	20	5	19	5	20	5	4	yes	sp|P35579|MYH9_HUMAN, sp|P35580|MYH10_HUMAN
1	sp|P42696|RBM34_HUMAN	44.7	430	48564	RNA-binding protein 34 OS=Homo sapiens OX=9606 GN=RBM34 PE=1 SV=2	20	20	1	20	0	20	0	20	0	#DIV/0!	yes
1	sp|P50914|RL14_HUMAN	38.1	215	23432	60S ribosomal protein L14 OS=Homo sapiens OX=9606 GN=RPL14 PE=1 SV=4	26	26	1	20	6	20	6	20	6	3.33333	yes
1	sp|P56182|RRP1_HUMAN	39.7	461	52839	Ribosomal RNA processing protein 1 homolog A OS=Homo sapiens OX=9606 GN=RRP1 PE=1 SV=1	20	20	1	20	0	20	0	20	0	#DIV/0!	yes
1	sp|P83731|RL24_HUMAN	46.5	157	17779	60S ribosomal protein L24 OS=Homo sapiens OX=9606 GN=RPL24 PE=1 SV=1	26	26	1	20	6	20	6	20	6	3.33333	yes
1	sp|Q15459|SF3A1_HUMAN	42.9	793	88885	Splicing factor 3A subunit 1 OS=Homo sapiens OX=9606 GN=SF3A1 PE=1 SV=1	57	57	1	20	37	20	37	20	37	0.540541	no
1	sp|P21108|PRPS3_HUMAN	9.1	318	34839	Ribose-phosphate pyrophosphokinase 3 OS=Homo sapiens OX=9606 GN=PRPS1L1 PE=1 SV=2	2	2	1	2	0	2	0	2	0
1	sp|P60891|PRPS1_HUMAN	9.1	318	34834	Ribose-phosphate pyrophosphokinase 1 OS=Homo sapiens OX=9606 GN=PRPS1 PE=1 SV=2	2	2	1	2	0	2	0	2	0
1	sp|Q6N021|TET2_HUMAN	23.2	2002	223809	Methylcytosine dioxygenase TET2 OS=Homo sapiens OX=9606 GN=TET2 PE=1 SV=3	31	31	1	20	11	20	11	20	11	1.81818	no
1	sp|Q8N163|CCAR2_HUMAN	43.7	923	102900	Cell cycle and apoptosis regulator protein 2 OS=Homo sapiens OX=9606 GN=CCAR2 PE=1 SV=2	53	53	1	20	33	20	33	20	33	0.606061	no
1	sp|O95793|STAU1_HUMAN	39	577	63182	Double-stranded RNA-binding protein Staufen homolog 1 OS=Homo sapiens OX=9606 GN=STAU1 PE=1 SV=2	26	23	0.885	20	6	19	4	19.864	5.6	3.54714	yes	sp|O95793|STAU1_HUMAN, sp|Q9NUL3|STAU2_HUMAN
1	sp|Q5JTH9|RRP12_HUMAN	20.6	1297	143700	RRP12-like protein OS=Homo sapiens OX=9606 GN=RRP12 PE=1 SV=2	20	19	0.95	20	0	19	0	19.864	0	#DIV/0!	yes	sp|O60306|AQR_HUMAN, sp|Q5JTH9|RRP12_HUMAN
1	sp|O43318|M3K7_HUMAN	35.1	606	67195	Mitogen-activated protein kinase kinase kinase 7 OS=Homo sapiens OX=9606 GN=MAP3K7 PE=1 SV=1	37	37	1	19	18	19	18	19	18	1.05556	no
1	sp|O75122|CLAP2_HUMAN	31.8	1294	141062	CLIP-associating protein 2 OS=Homo sapiens OX=9606 GN=CLASP2 PE=1 SV=3	50	50	1	19	31	19	31	19	31	0.612903	no
1	sp|O75691|UTP20_HUMAN	7.7	2785	318382	Small subunit processome component 20 homolog OS=Homo sapiens OX=9606 GN=UTP20 PE=1 SV=3	19	19	1	19	0	19	0	19	0	#DIV/0!	yes
1	sp|P01833|PIGR_HUMAN	28.5	764	83283	Polymeric immunoglobulin receptor OS=Homo sapiens OX=9606 GN=PIGR PE=1 SV=4	25	25	1	19	6	19	6	19	6	3.16667	yes
1	sp|P01876|IGHA1_HUMAN	55	353	37654	Immunoglobulin heavy constant alpha 1 OS=Homo sapiens OX=9606 GN=IGHA1 PE=1 SV=2	29	29	1	19	10	19	10	19	10	1.9	no
1	sp|P43243|MATR3_HUMAN	40.5	847	94622	Matrin-3 OS=Homo sapiens OX=9606 GN=MATR3 PE=1 SV=2	55	55	1	19	36	19	36	19	36	0.527778	no
1	sp|P52292|IMA1_HUMAN	33.5	529	57861	Importin subunit alpha-1 OS=Homo sapiens OX=9606 GN=KPNA2 PE=1 SV=1	20	20	1	19	1	19	1	19	1	19	yes
1	sp|P61353|RL27_HUMAN	64.7	136	15798	60S ribosomal protein L27 OS=Homo sapiens OX=9606 GN=RPL27 PE=1 SV=2	24	24	1	19	5	19	5	19	5	3.8	yes
1	sp|P62263|RS14_HUMAN	43	151	16273	40S ribosomal protein S14 OS=Homo sapiens OX=9606 GN=RPS14 PE=1 SV=3	28	28	1	19	9	19	9	19	9	2.11111	no
1	sp|P62847|RS24_HUMAN	33.8	133	15423	40S ribosomal protein S24 OS=Homo sapiens OX=9606 GN=RPS24 PE=1 SV=1	28	28	1	19	9	19	9	19	9	2.11111	no
1	sp|P78316|NOP14_HUMAN	24.3	857	97667	Nucleolar protein 14 OS=Homo sapiens OX=9606 GN=NOP14 PE=1 SV=3	19	19	1	19	0	19	0	19	0	#DIV/0!	yes
1	sp|Q8IWA0|WDR75_HUMAN	22.8	830	94498	WD repeat-containing protein 75 OS=Homo sapiens OX=9606 GN=WDR75 PE=1 SV=1	19	19	1	19	0	19	0	19	0	#DIV/0!	yes
1	sp|P63162|RSMN_HUMAN	26.2	240	24614	Small nuclear ribonucleoprotein-associated protein N OS=Homo sapiens OX=9606 GN=SNRPN PE=1 SV=1	21	21	1	11	10	11	10	11	10
1	sp|Q8TED0|UTP15_HUMAN	43.4	518	58415	U3 small nucleolar RNA-associated protein 15 homolog OS=Homo sapiens OX=9606 GN=UTP15 PE=1 SV=3	19	19	1	19	0	19	0	19	0	#DIV/0!	yes
1	sp|Q9NQ55|SSF1_HUMAN	39.1	473	53193	Suppressor of SWI4 1 homolog OS=Homo sapiens OX=9606 GN=PPAN PE=2 SV=1	19	19	1	19	0	19	0	19	0	#DIV/0!	yes
1	sp|Q9Y4C8|RBM19_HUMAN	21	960	107330	Probable RNA-binding protein 19 OS=Homo sapiens OX=9606 GN=RBM19 PE=1 SV=3	19	19	1	19	0	19	0	19	0	#DIV/0!	yes
1	sp|Q96SB4|SRPK1_HUMAN	32.5	655	74324	SRSF protein kinase 1 OS=Homo sapiens OX=9606 GN=SRPK1 PE=1 SV=2	24	20	0.833	19	5	17	3	18.545	5	3.709	yes	sp|P78362|SRPK2_HUMAN, sp|Q96SB4|SRPK1_HUMAN
1	sp|P51114|FXR1_HUMAN	36.1	621	69720	Fragile X mental retardation syndrome-related protein 1 OS=Homo sapiens OX=9606 GN=FXR1 PE=1 SV=3	28	24	0.857	20	8	17	7	18.436	7.438	2.47862	no	sp|P51114|FXR1_HUMAN, sp|P51116|FXR2_HUMAN, sp|Q06787|FMR1_HUMAN
1	sp|P51116|FXR2_HUMAN	37.7	673	74222	Fragile X mental retardation syndrome-related protein 2 OS=Homo sapiens OX=9606 GN=FXR2 PE=1 SV=2	30	26	0.867	20	10	17	9	18.436	9.562	1.92805	no	sp|P51114|FXR1_HUMAN, sp|P51116|FXR2_HUMAN, sp|Q06787|FMR1_HUMAN
1	sp|Q71U36|TBA1A_HUMAN	56.5	451	50135	Tubulin alpha-1A chain OS=Homo sapiens OX=9606 GN=TUBA1A PE=1 SV=1	60	3	0.05	33	27	2	1	18.167	10.333	1.75815	no	sp|P68363|TBA1B_HUMAN, sp|Q71U36|TBA1A_HUMAN, sp|Q9BQE3|TBA1C_HUMAN, sp|Q9NY65|TBA8_HUMAN
1	sp|Q96QV6|H2A1A_HUMAN	35.1	131	14233	Histone H2A type 1-A OS=Homo sapiens OX=9606 GN=HIST1H2AA PE=1 SV=3	11	2	0.182	8	3	2	0	2.606	0			sp|P04908|H2A1B_HUMAN, sp|P0C0S5|H2AZ_HUMAN, sp|P0C0S8|H2A1_HUMAN, sp|P16104|H2AX_HUMAN
1	sp|O95602|RPA1_HUMAN	18.8	1720	194809	DNA-directed RNA polymerase I subunit RPA1 OS=Homo sapiens OX=9606 GN=POLR1A PE=1 SV=2	18	18	1	18	0	18	0	18	0	#DIV/0!	yes
1	sp|P13010|XRCC5_HUMAN	28.1	732	82704	X-ray repair cross-complementing protein 5 OS=Homo sapiens OX=9606 GN=XRCC5 PE=1 SV=3	19	19	1	18	1	18	1	18	1	18	yes
1	sp|P15924|DESP_HUMAN	18.4	2871	331770	Desmoplakin OS=Homo sapiens OX=9606 GN=DSP PE=1 SV=3	50	50	1	18	32	18	32	18	32	0.5625	no
1	sp|P18077|RL35A_HUMAN	49.1	110	12538	60S ribosomal protein L35a OS=Homo sapiens OX=9606 GN=RPL35A PE=1 SV=2	18	18	1	18	0	18	0	18	0	#DIV/0!	yes
1	sp|P62244|RS15A_HUMAN	71.5	130	14839	40S ribosomal protein S15a OS=Homo sapiens OX=9606 GN=RPS15A PE=1 SV=2	26	26	1	18	8	18	8	18	8	2.25	no
1	sp|P62249|RS16_HUMAN	60.3	146	16445	40S ribosomal protein S16 OS=Homo sapiens OX=9606 GN=RPS16 PE=1 SV=2	25	25	1	18	7	18	7	18	7	2.57143	yes
1	sp|Q13895|BYST_HUMAN	38.2	437	49601	Bystin OS=Homo sapiens OX=9606 GN=BYSL PE=1 SV=3	18	18	1	18	0	18	0	18	0	#DIV/0!	yes
1	sp|Q15029|U5S1_HUMAN	49.5	972	109435	116 kDa U5 small nuclear ribonucleoprotein component OS=Homo sapiens OX=9606 GN=EFTUD2 PE=1 SV=1	55	55	1	18	37	18	37	18	37	0.486486	no
1	sp|P61254|RL26_HUMAN	65.5	145	17258	60S ribosomal protein L26 OS=Homo sapiens OX=9606 GN=RPL26 PE=1 SV=1	29	7	0.241	22	7	7	0	17.5	3.5	5	yes	sp|P61254|RL26_HUMAN, sp|Q9UNX3|RL26L_HUMAN
1	sp|O00571|DDX3X_HUMAN	28.9	662	73243	ATP-dependent RNA helicase DDX3X OS=Homo sapiens OX=9606 GN=DDX3X PE=1 SV=3	22	20	0.909	18	4	17	3	17.288	3.214	5.37897	yes	sp|O00571|DDX3X_HUMAN, sp|P17844|DDX5_HUMAN, sp|Q92841|DDX17_HUMAN
1	sp|P42766|RL35_HUMAN	50.4	123	14551	60S ribosomal protein L35 OS=Homo sapiens OX=9606 GN=RPL35 PE=1 SV=2	24	24	1	17	7	17	7	17	7	2.42857	no
1	sp|P62266|RS23_HUMAN	56.6	143	15807	40S ribosomal protein S23 OS=Homo sapiens OX=9606 GN=RPS23 PE=1 SV=3	21	21	1	17	4	17	4	17	4	4.25	yes
1	sp|Q7Z2W4|ZCCHV_HUMAN	29.3	902	101430	Zinc finger CCCH-type antiviral protein 1 OS=Homo sapiens OX=9606 GN=ZC3HAV1 PE=1 SV=3	17	17	1	17	0	17	0	17	0	#DIV/0!	yes
1	sp|Q8N5C8|TAB3_HUMAN	33.1	712	78652	TGF-beta-activated kinase 1 and MAP3K7-binding protein 3 OS=Homo sapiens OX=9606 GN=TAB3 PE=1 SV=3	26	26	1	17	9	17	9	17	9	1.88889	no
1	sp|Q9H0S4|DDX47_HUMAN	34.7	455	50646	Probable ATP-dependent RNA helicase DDX47 OS=Homo sapiens OX=9606 GN=DDX47 PE=1 SV=1	17	17	1	17	0	17	0	17	0	#DIV/0!	yes
1	sp|Q9NWT1|PK1IP_HUMAN	35.2	392	43963	p21-activated protein kinase-interacting protein 1 OS=Homo sapiens OX=9606 GN=PAK1IP1 PE=1 SV=2	17	17	1	17	0	17	0	17	0	#DIV/0!	yes
1	sp|Q9Y221|NIP7_HUMAN	87.2	180	20462	60S ribosome subunit biogenesis protein NIP7 homolog OS=Homo sapiens OX=9606 GN=NIP7 PE=1 SV=1	17	17	1	17	0	17	0	17	0	#DIV/0!	yes
1	sp|Q9Y6Y0|NS1BP_HUMAN	39.3	642	71729	Influenza virus NS1A-binding protein OS=Homo sapiens OX=9606 GN=IVNS1ABP PE=1 SV=3	32	32	1	17	15	17	15	17	15	1.13333	no
1	sp|Q07955|SRSF1_HUMAN	54.4	248	27744	Serine/arginine-rich splicing factor 1 OS=Homo sapiens OX=9606 GN=SRSF1 PE=1 SV=2	36	35	0.972	17	19	16	19	16.8	19	0.884211	no	sp|Q07955|SRSF1_HUMAN, sp|Q13242|SRSF9_HUMAN
1	sp|O75367|H2AY_HUMAN	41.9	372	39617	Core histone macro-H2A.1 OS=Homo sapiens OX=9606 GN=H2AFY PE=1 SV=4	19	14	0.737	17	2	14	0	16.471	1	16.471	yes	sp|O75367|H2AY_HUMAN, sp|Q9P0M6|H2AW_HUMAN
1	sp|Q9Y657|SPIN1_HUMAN	68.7	262	29600	Spindlin-1 OS=Homo sapiens OX=9606 GN=SPIN1 PE=1 SV=3	38	33	0.868	17	21	14	19	16.471	20.727	0.794664	no	sp|Q5JUX0|SPIN3_HUMAN, sp|Q9Y657|SPIN1_HUMAN
1	sp|O43290|SNUT1_HUMAN	36.9	800	90254	U4/U6.U5 tri-snRNP-associated protein 1 OS=Homo sapiens OX=9606 GN=SART1 PE=1 SV=1	32	32	1	16	16	16	16	16	16	1	no
1	sp|O43818|U3IP2_HUMAN	38.3	475	51840	U3 small nucleolar RNA-interacting protein 2 OS=Homo sapiens OX=9606 GN=RRP9 PE=1 SV=1	16	16	1	16	0	16	0	16	0	#DIV/0!	yes
1	sp|P05455|LA_HUMAN	44.9	408	46836	Lupus La protein OS=Homo sapiens OX=9606 GN=SSB PE=1 SV=2	23	23	1	16	7	16	7	16	7	2.28571	no
1	sp|Q13263|TIF1B_HUMAN	26.8	835	88549	Transcription intermediary factor 1-beta OS=Homo sapiens OX=9606 GN=TRIM28 PE=1 SV=5	19	19	1	16	3	16	3	16	3	5.33333	yes
1	sp|Q15050|RRS1_HUMAN	35.9	365	41193	Ribosome biogenesis regulatory protein homolog OS=Homo sapiens OX=9606 GN=RRS1 PE=1 SV=2	16	16	1	16	0	16	0	16	0	#DIV/0!	yes
1	sp|Q1ED39|KNOP1_HUMAN	33.6	458	51588	Lysine-rich nucleolar protein 1 OS=Homo sapiens OX=9606 GN=KNOP1 PE=1 SV=1	16	16	1	16	0	16	0	16	0	#DIV/0!	yes
1	sp|Q86UE4|LYRIC_HUMAN	35.1	582	63836	Protein LYRIC OS=Homo sapiens OX=9606 GN=MTDH PE=1 SV=2	19	19	1	16	3	16	3	16	3	5.33333	yes
1	sp|Q969X6|UTP4_HUMAN	29.7	686	76889	U3 small nucleolar RNA-associated protein 4 homolog OS=Homo sapiens OX=9606 GN=UTP4 PE=1 SV=1	16	16	1	16	0	16	0	16	0	#DIV/0!	yes
1	sp|Q9Y281|COF2_HUMAN	18.7	166	18736	Cofilin-2 OS=Homo sapiens OX=9606 GN=CFL2 PE=1 SV=1	3	3	1	1	2	1	2	1	2
1	sp|Q9BSC4|NOL10_HUMAN	28.5	688	80301	Nucleolar protein 10 OS=Homo sapiens OX=9606 GN=NOL10 PE=1 SV=1	16	16	1	16	0	16	0	16	0	#DIV/0!	yes
1	sp|Q9ULV4|COR1C_HUMAN	41.6	474	53248	Coronin-1C OS=Homo sapiens OX=9606 GN=CORO1C PE=1 SV=1	21	21	1	16	5	16	5	16	5	3.2	yes
1	sp|Q9Y3C1|NOP16_HUMAN	58.4	178	21188	Nucleolar protein 16 OS=Homo sapiens OX=9606 GN=NOP16 PE=1 SV=2	16	16	1	16	0	16	0	16	0	#DIV/0!	yes
1	sp|Q06830|PRDX1_HUMAN	80.4	199	22110	Peroxiredoxin-1 OS=Homo sapiens OX=9606 GN=PRDX1 PE=1 SV=1	33	26	0.788	16	17	13	13	15.857	16.304	0.972583	no	sp|P32119|PRDX2_HUMAN, sp|Q06830|PRDX1_HUMAN, sp|Q13162|PRDX4_HUMAN
1	sp|O15213|WDR46_HUMAN	33.9	610	68070	WD repeat-containing protein 46 OS=Homo sapiens OX=9606 GN=WDR46 PE=1 SV=3	15	15	1	15	0	15	0	15	0	#DIV/0!	yes
1	sp|O43159|RRP8_HUMAN	40.1	456	50714	Ribosomal RNA-processing protein 8 OS=Homo sapiens OX=9606 GN=RRP8 PE=1 SV=2	15	15	1	15	0	15	0	15	0	#DIV/0!	yes
1	sp|P01834|IGKC_HUMAN	87.9	107	11765	Immunoglobulin kappa constant OS=Homo sapiens OX=9606 GN=IGKC PE=1 SV=2	20	20	1	15	5	15	5	15	5	3	yes
1	sp|P10809|CH60_HUMAN	49.2	573	61054	60 kDa heat shock protein, mitochondrial OS=Homo sapiens OX=9606 GN=HSPD1 PE=1 SV=2	34	34	1	15	19	15	19	15	19	0.789474	no
1	sp|P25398|RS12_HUMAN	65.2	132	14515	40S ribosomal protein S12 OS=Homo sapiens OX=9606 GN=RPS12 PE=1 SV=3	23	23	1	15	8	15	8	15	8	1.875	no
1	sp|P35268|RL22_HUMAN	62.5	128	14787	60S ribosomal protein L22 OS=Homo sapiens OX=9606 GN=RPL22 PE=1 SV=2	18	18	1	15	3	15	3	15	3	5	yes
1	sp|P42285|MTREX_HUMAN	20.1	1042	117803	Exosome RNA helicase MTR4 OS=Homo sapiens OX=9606 GN=MTREX PE=1 SV=3	18	18	1	15	3	15	3	15	3	5	yes
1	sp|P78527|PRKDC_HUMAN	4.5	4128	469084	DNA-dependent protein kinase catalytic subunit OS=Homo sapiens OX=9606 GN=PRKDC PE=1 SV=3	15	15	1	15	0	15	0	15	0	#DIV/0!	yes
1	sp|Q13523|PRP4B_HUMAN	24.6	1007	116985	Serine/threonine-protein kinase PRP4 homolog OS=Homo sapiens OX=9606 GN=PRPF4B PE=1 SV=3	34	34	1	15	19	15	19	15	19	0.789474	no
1	sp|Q6DKI1|RL7L_HUMAN	34.9	255	29669	60S ribosomal protein L7-like 1 OS=Homo sapiens OX=9606 GN=RPL7L1 PE=1 SV=2	15	15	1	15	0	15	0	15	0	#DIV/0!	yes
1	sp|Q6RFH5|WDR74_HUMAN	37.4	385	42441	WD repeat-containing protein 74 OS=Homo sapiens OX=9606 GN=WDR74 PE=1 SV=1	15	15	1	15	0	15	0	15	0	#DIV/0!	yes
1	sp|Q9BQ67|GRWD1_HUMAN	31.8	446	49419	Glutamate-rich WD repeat-containing protein 1 OS=Homo sapiens OX=9606 GN=GRWD1 PE=1 SV=1	16	16	1	15	1	15	1	15	1	15	yes
1	sp|Q9UN86|G3BP2_HUMAN	30.1	482	54120	Ras GTPase-activating protein-binding protein 2 OS=Homo sapiens OX=9606 GN=G3BP2 PE=1 SV=2	23	23	1	15	8	15	8	15	8	1.875	no
1	sp|Q13885|TBB2A_HUMAN	75.1	445	49906	Tubulin beta-2A chain OS=Homo sapiens OX=9606 GN=TUBB2A PE=1 SV=1	85	3	0.035	62	23	3	0	14.811	0.833	17.7803	yes	sp|P04350|TBB4A_HUMAN, sp|P07437|TBB5_HUMAN, sp|P68371|TBB4B_HUMAN, sp|Q13509|TBB3_HUMAN, sp|Q13885|TBB2A_HUMAN, sp|Q9BUF5|TBB6_HUMAN, sp|Q9BVA1|TBB2B_HUMAN
1	sp|P0C0S8|H2A1_HUMAN	35.4	130	14091	Histone H2A type 1 OS=Homo sapiens OX=9606 GN=HIST1H2AM PE=1 SV=2	29	13	0.448	20	9	9	4	14.54	7.733	1.88025	no	sp|P04908|H2A1B_HUMAN, sp|P0C0S5|H2AZ_HUMAN, sp|P0C0S8|H2A1_HUMAN, sp|P16104|H2AX_HUMAN
1	sp|O60287|NPA1P_HUMAN	9.8	2271	254386	Nucleolar pre-ribosomal-associated protein 1 OS=Homo sapiens OX=9606 GN=URB1 PE=1 SV=4	14	14	1	14	0	14	0	14	0	#DIV/0!	yes
1	sp|P13639|EF2_HUMAN	19.3	858	95337	Elongation factor 2 OS=Homo sapiens OX=9606 GN=EEF2 PE=1 SV=4	15	15	1	14	1	14	1	14	1	14	yes
1	sp|P20700|LMNB1_HUMAN	31.6	586	66408	Lamin-B1 OS=Homo sapiens OX=9606 GN=LMNB1 PE=1 SV=2	18	18	1	14	4	14	4	14	4	3.5	yes
1	sp|P26599|PTBP1_HUMAN	30.3	531	57221	Polypyrimidine tract-binding protein 1 OS=Homo sapiens OX=9606 GN=PTBP1 PE=1 SV=1	30	30	1	14	16	14	16	14	16	0.875	no
1	sp|P46782|RS5_HUMAN	43.6	204	22876	40S ribosomal protein S5 OS=Homo sapiens OX=9606 GN=RPS5 PE=1 SV=4	22	22	1	14	8	14	8	14	8	1.75	no
1	sp|P46821|MAP1B_HUMAN	22.8	2468	270631	Microtubule-associated protein 1B OS=Homo sapiens OX=9606 GN=MAP1B PE=1 SV=2	50	50	1	14	36	14	36	14	36	0.388889	no
1	sp|P49411|EFTU_HUMAN	48.5	452	49541	Elongation factor Tu, mitochondrial OS=Homo sapiens OX=9606 GN=TUFM PE=1 SV=2	28	28	1	14	14	14	14	14	14	1	no
1	sp|P68104|EF1A1_HUMAN	29.9	462	50140	Elongation factor 1-alpha 1 OS=Homo sapiens OX=9606 GN=EEF1A1 PE=1 SV=1	20	20	1	14	6	14	6	14	6	2.33333	no
1	sp|Q13610|PWP1_HUMAN	26.3	501	55827	Periodic tryptophan protein 1 homolog OS=Homo sapiens OX=9606 GN=PWP1 PE=1 SV=1	14	14	1	14	0	14	0	14	0	#DIV/0!	yes
1	sp|Q14241|ELOA1_HUMAN	22.6	798	89908	Elongin-A OS=Homo sapiens OX=9606 GN=ELOA PE=1 SV=2	14	14	1	14	0	14	0	14	0	#DIV/0!	yes
1	sp|Q6P3W7|SCYL2_HUMAN	20.3	929	103708	SCY1-like protein 2 OS=Homo sapiens OX=9606 GN=SCYL2 PE=1 SV=1	17	17	1	14	3	14	3	14	3	4.66667	yes
1	sp|Q9BVI4|NOC4L_HUMAN	30.8	516	58467	Nucleolar complex protein 4 homolog OS=Homo sapiens OX=9606 GN=NOC4L PE=1 SV=1	14	14	1	14	0	14	0	14	0	#DIV/0!	yes
1	sp|Q9NYH9|UTP6_HUMAN	25.6	597	70193	U3 small nucleolar RNA-associated protein 6 homolog OS=Homo sapiens OX=9606 GN=UTP6 PE=2 SV=2	14	14	1	14	0	14	0	14	0	#DIV/0!	yes
1	sp|O00425|IF2B3_HUMAN	49.1	579	63704	Insulin-like growth factor 2 mRNA-binding protein 3 OS=Homo sapiens OX=9606 GN=IGF2BP3 PE=1 SV=2	43	29	0.674	18	25	12	17	13.883	20.123	0.689907	no	sp|O00425|IF2B3_HUMAN, sp|Q9NZI8|IF2B1_HUMAN, sp|Q9Y6M1|IF2B2_HUMAN
1	sp|P68363|TBA1B_HUMAN	56.8	451	50151	Tubulin alpha-1B chain OS=Homo sapiens OX=9606 GN=TUBA1B PE=1 SV=1	69	3	0.043	41	28	1	2	13.75	19.667	0.699141	no	sp|P68363|TBA1B_HUMAN, sp|Q71U36|TBA1A_HUMAN, sp|Q9BQE3|TBA1C_HUMAN, sp|Q9NY65|TBA8_HUMAN
1	sp|Q9Y383|LC7L2_HUMAN	45.7	392	46513	Putative RNA-binding protein Luc7-like 2 OS=Homo sapiens OX=9606 GN=LUC7L2 PE=1 SV=2	32	24	0.75	15	17	10	14	13.333	16.8	0.793631	no	sp|Q9NQ29|LUC7L_HUMAN, sp|Q9Y383|LC7L2_HUMAN
1	sp|Q08170|SRSF4_HUMAN	23.1	494	56678	Serine/arginine-rich splicing factor 4 OS=Homo sapiens OX=9606 GN=SRSF4 PE=1 SV=2	28	19	0.679	15	13	11	8	13.215	10.995	1.20191	no	sp|Q08170|SRSF4_HUMAN, sp|Q13243|SRSF5_HUMAN, sp|Q13247|SRSF6_HUMAN
1	sp|P16989|YBOX3_HUMAN	57.5	372	40089	Y-box-binding protein 3 OS=Homo sapiens OX=9606 GN=YBX3 PE=1 SV=4	34	14	0.412	20	14	9	5	13.125	8.75	1.5	no	sp|P16989|YBOX3_HUMAN, sp|P67809|YBOX1_HUMAN
1	sp|Q9BQE3|TBA1C_HUMAN	51.4	449	49895	Tubulin alpha-1C chain OS=Homo sapiens OX=9606 GN=TUBA1C PE=1 SV=1	60	1	0.017	39	21	1	0	13.083	0	#DIV/0!	yes	sp|P68363|TBA1B_HUMAN, sp|Q71U36|TBA1A_HUMAN, sp|Q9BQE3|TBA1C_HUMAN, sp|Q9NY65|TBA8_HUMAN
1	sp|O43172|PRP4_HUMAN	33.5	522	58449	U4/U6 small nuclear ribonucleoprotein Prp4 OS=Homo sapiens OX=9606 GN=PRPF4 PE=1 SV=2	16	16	1	13	3	13	3	13	3	4.33333	yes
1	sp|P09874|PARP1_HUMAN	13.5	1014	113082	Poly [ADP-ribose] polymerase 1 OS=Homo sapiens OX=9606 GN=PARP1 PE=1 SV=4	13	13	1	13	0	13	0	13	0	#DIV/0!	yes
1	sp|P25705|ATPA_HUMAN	29.3	553	59750	ATP synthase subunit alpha, mitochondrial OS=Homo sapiens OX=9606 GN=ATP5F1A PE=1 SV=1	18	18	1	13	5	13	5	13	5	2.6	yes
1	sp|P46013|KI67_HUMAN	6.6	3256	358689	Proliferation marker protein Ki-67 OS=Homo sapiens OX=9606 GN=MKI67 PE=1 SV=2	13	13	1	13	0	13	0	13	0	#DIV/0!	yes
1	sp|P47914|RL29_HUMAN	35.2	159	17752	60S ribosomal protein L29 OS=Homo sapiens OX=9606 GN=RPL29 PE=1 SV=2	15	15	1	13	2	13	2	13	2	6.5	yes
1	sp|P49207|RL34_HUMAN	49.6	117	13293	60S ribosomal protein L34 OS=Homo sapiens OX=9606 GN=RPL34 PE=1 SV=3	15	15	1	13	2	13	2	13	2	6.5	yes
1	sp|P49792|RBP2_HUMAN	6	3224	358195	E3 SUMO-protein ligase RanBP2 OS=Homo sapiens OX=9606 GN=RANBP2 PE=1 SV=2	13	13	1	13	0	13	0	13	0	#DIV/0!	yes
1	sp|P55265|DSRAD_HUMAN	12.6	1226	136065	Double-stranded RNA-specific adenosine deaminase OS=Homo sapiens OX=9606 GN=ADAR PE=1 SV=4	13	13	1	13	0	13	0	13	0	#DIV/0!	yes
1	sp|P62851|RS25_HUMAN	42.4	125	13742	40S ribosomal protein S25 OS=Homo sapiens OX=9606 GN=RPS25 PE=1 SV=1	20	20	1	13	7	13	7	13	7	1.85714	no
1	sp|P63010|AP2B1_HUMAN	18	937	104551	AP-2 complex subunit beta OS=Homo sapiens OX=9606 GN=AP2B1 PE=1 SV=1	13	13	1	13	0	13	0	13	0	#DIV/0!	yes
1	sp|P80188|NGAL_HUMAN	52	198	22588	Neutrophil gelatinase-associated lipocalin OS=Homo sapiens OX=9606 GN=LCN2 PE=1 SV=2	15	15	1	13	2	13	2	13	2	6.5	yes
1	sp|P62136|PP1A_HUMAN	24.5	330	37512	Serine/threonine-protein phosphatase PP1-alpha catalytic subunit OS=Homo sapiens OX=9606 GN=PPP1CA PE=1 SV=1	8	3	0.375	8	0	3	0	6.75	0			sp|P36873|PP1G_HUMAN, sp|P62140|PP1B_HUMAN
1	sp|P81605|DCD_HUMAN	53.6	110	11284	Dermcidin OS=Homo sapiens OX=9606 GN=DCD PE=1 SV=2	30	30	1	13	17	13	17	13	17	0.764706	no
1	sp|Q13601|KRR1_HUMAN	40.9	381	43664	KRR1 small subunit processome component homolog OS=Homo sapiens OX=9606 GN=KRR1 PE=1 SV=4	13	13	1	13	0	13	0	13	0	#DIV/0!	yes
1	sp|Q1KMD3|HNRL2_HUMAN	35.9	747	85104	Heterogeneous nuclear ribonucleoprotein U-like protein 2 OS=Homo sapiens OX=9606 GN=HNRNPUL2 PE=1 SV=1	30	30	1	13	17	13	17	13	17	0.764706	no
1	sp|Q49A26|GLYR1_HUMAN	33.1	553	60547	Putative oxidoreductase GLYR1 OS=Homo sapiens OX=9606 GN=GLYR1 PE=1 SV=4	16	16	1	13	3	13	3	13	3	4.33333	yes
1	sp|Q5T3I0|GPTC4_HUMAN	35.7	446	50381	G patch domain-containing protein 4 OS=Homo sapiens OX=9606 GN=GPATCH4 PE=1 SV=2	15	15	1	13	2	13	2	13	2	6.5	yes
1	sp|Q8IY37|DHX37_HUMAN	13.9	1157	129544	Probable ATP-dependent RNA helicase DHX37 OS=Homo sapiens OX=9606 GN=DHX37 PE=1 SV=1	13	13	1	13	0	13	0	13	0	#DIV/0!	yes
1	sp|Q8N9T8|KRI1_HUMAN	23.9	703	82597	Protein KRI1 homolog OS=Homo sapiens OX=9606 GN=KRI1 PE=1 SV=3	15	15	1	13	2	13	2	13	2	6.5	yes
1	sp|Q9BUJ2|HNRL1_HUMAN	25.1	856	95737	Heterogeneous nuclear ribonucleoprotein U-like protein 1 OS=Homo sapiens OX=9606 GN=HNRNPUL1 PE=1 SV=2	28	28	1	13	15	13	15	13	15	0.866667	no
1	sp|Q9GZR2|REXO4_HUMAN	35.1	422	46671	RNA exonuclease 4 OS=Homo sapiens OX=9606 GN=REXO4 PE=1 SV=2	13	13	1	13	0	13	0	13	0	#DIV/0!	yes
1	sp|Q9H0D6|XRN2_HUMAN	20.1	950	108581	5'-3' exoribonuclease 2 OS=Homo sapiens OX=9606 GN=XRN2 PE=1 SV=1	15	15	1	13	2	13	2	13	2	6.5	yes
1	sp|Q9P1Y5|CAMP3_HUMAN	26.3	1249	134748	Calmodulin-regulated spectrin-associated protein 3 OS=Homo sapiens OX=9606 GN=CAMSAP3 PE=1 SV=2	28	28	1	13	15	13	15	13	15	0.866667	no
1	sp|Q9UH99|SUN2_HUMAN	35	717	80310	SUN domain-containing protein 2 OS=Homo sapiens OX=9606 GN=SUN2 PE=1 SV=3	29	29	1	13	16	13	16	13	16	0.8125	no
1	sp|Q9UM54|MYO6_HUMAN	19.5	1294	149689	Unconventional myosin-VI OS=Homo sapiens OX=9606 GN=MYO6 PE=1 SV=4	17	17	1	13	4	13	4	13	4	3.25	yes
1	sp|Q9Y2P8|RCL1_HUMAN	36.2	373	40842	RNA 3'-terminal phosphate cyclase-like protein OS=Homo sapiens OX=9606 GN=RCL1 PE=1 SV=3	14	14	1	13	1	13	1	13	1	13	yes
1	sp|Q9Y3B9|RRP15_HUMAN	30.9	282	31484	RRP15-like protein OS=Homo sapiens OX=9606 GN=RRP15 PE=1 SV=2	13	13	1	13	0	13	0	13	0	#DIV/0!	yes
1	sp|Q14103|HNRPD_HUMAN	39.2	355	38434	Heterogeneous nuclear ribonucleoprotein D0 OS=Homo sapiens OX=9606 GN=HNRNPD PE=1 SV=1	29	25	0.862	14	15	12	13	12.889	14.011	0.91992	no	sp|O14979|HNRDL_HUMAN, sp|Q14103|HNRPD_HUMAN, sp|Q99729|ROAA_HUMAN
1	sp|Q9H2U1|DHX36_HUMAN	23	1008	114759	ATP-dependent DNA/RNA helicase DHX36 OS=Homo sapiens OX=9606 GN=DHX36 PE=1 SV=2	19	17	0.895	13	6	12	5	12.571	6	2.09517	no	sp|Q6P158|DHX57_HUMAN, sp|Q9H2U1|DHX36_HUMAN
1	sp|O60814|H2B1K_HUMAN	58.7	126	13890	Histone H2B type 1-K OS=Homo sapiens OX=9606 GN=HIST1H2BK PE=1 SV=3	24	7	0.292	20	4	5	2	12.5	3	4.16667	yes	sp|O60814|H2B1K_HUMAN, sp|P06899|H2B1J_HUMAN
1	sp|P06899|H2B1J_HUMAN	58.7	126	13904	Histone H2B type 1-J OS=Homo sapiens OX=9606 GN=HIST1H2BJ PE=1 SV=3	24	7	0.292	20	4	5	2	12.5	3	4.16667	yes	sp|O60814|H2B1K_HUMAN, sp|P06899|H2B1J_HUMAN
1	sp|O15226|NKRF_HUMAN	23.9	690	77672	NF-kappa-B-repressing factor OS=Homo sapiens OX=9606 GN=NKRF PE=1 SV=2	13	13	1	12	1	12	1	12	1	12	yes
1	sp|O15294|OGT1_HUMAN	17.9	1046	116923	UDP-N-acetylglucosamine--peptide N-acetylglucosaminyltransferase 110 kDa subunit OS=Homo sapiens OX=9606 GN=OGT PE=1 SV=3	23	23	1	12	11	12	11	12	11	1.09091	no
1	sp|P02787|TRFE_HUMAN	19.8	698	77063	Serotransferrin OS=Homo sapiens OX=9606 GN=TF PE=1 SV=3	12	12	1	12	0	12	0	12	0	#DIV/0!	yes
1	sp|P09661|RU2A_HUMAN	39.2	255	28415	U2 small nuclear ribonucleoprotein A' OS=Homo sapiens OX=9606 GN=SNRPA1 PE=1 SV=2	25	25	1	12	13	12	13	12	13	0.923077	no
1	sp|P13796|PLSL_HUMAN	24.2	627	70288	Plastin-2 OS=Homo sapiens OX=9606 GN=LCP1 PE=1 SV=6	13	13	1	12	1	12	1	12	1	12	yes
1	sp|P31689|DNJA1_HUMAN	32.2	397	44868	DnaJ homolog subfamily A member 1 OS=Homo sapiens OX=9606 GN=DNAJA1 PE=1 SV=2	12	12	1	12	0	12	0	12	0	#DIV/0!	yes
1	sp|P48634|PRC2A_HUMAN	9.7	2157	228860	Protein PRRC2A OS=Homo sapiens OX=9606 GN=PRRC2A PE=1 SV=3	14	14	1	12	2	12	2	12	2	6	yes
1	sp|P61513|RL37A_HUMAN	67.4	92	10275	60S ribosomal protein L37a OS=Homo sapiens OX=9606 GN=RPL37A PE=1 SV=2	14	14	1	12	2	12	2	12	2	6	yes
1	sp|Q6PK04|CC137_HUMAN	43.3	289	33231	Coiled-coil domain-containing protein 137 OS=Homo sapiens OX=9606 GN=CCDC137 PE=1 SV=1	12	12	1	12	0	12	0	12	0	#DIV/0!	yes
1	sp|Q86YZ3|HORN_HUMAN	16.1	2850	282387	Hornerin OS=Homo sapiens OX=9606 GN=HRNR PE=1 SV=2	23	23	1	12	11	12	11	12	11	1.09091	no
1	sp|Q9GZS1|RPA49_HUMAN	24.8	419	47260	DNA-directed RNA polymerase I subunit RPA49 OS=Homo sapiens OX=9606 GN=POLR1E PE=1 SV=3	12	12	1	12	0	12	0	12	0	#DIV/0!	yes
1	sp|Q9H6F5|CCD86_HUMAN	40.8	360	40235	Coiled-coil domain-containing protein 86 OS=Homo sapiens OX=9606 GN=CCDC86 PE=1 SV=1	12	12	1	12	0	12	0	12	0	#DIV/0!	yes
1	sp|Q9H6S0|YTDC2_HUMAN	12.5	1430	160247	3'-5' RNA helicase YTHDC2 OS=Homo sapiens OX=9606 GN=YTHDC2 PE=1 SV=2	12	12	1	12	0	12	0	12	0	#DIV/0!	yes
1	sp|Q9NQZ2|SAS10_HUMAN	21.3	479	54557	Something about silencing protein 10 OS=Homo sapiens OX=9606 GN=UTP3 PE=1 SV=1	12	12	1	12	0	12	0	12	0	#DIV/0!	yes
1	sp|Q9Y3A4|RRP7A_HUMAN	37.9	280	32334	Ribosomal RNA-processing protein 7 homolog A OS=Homo sapiens OX=9606 GN=RRP7A PE=1 SV=2	12	12	1	12	0	12	0	12	0	#DIV/0!	yes
1	sp|Q9Y3U8|RL36_HUMAN	35.2	105	12254	60S ribosomal protein L36 OS=Homo sapiens OX=9606 GN=RPL36 PE=1 SV=3	14	14	1	12	2	12	2	12	2	6	yes
1	sp|P01857|IGHG1_HUMAN	50.3	330	36105	Immunoglobulin heavy constant gamma 1 OS=Homo sapiens OX=9606 GN=IGHG1 PE=1 SV=1	20	9	0.45	13	7	7	2	11.577	7	1.65386	no	sp|P01857|IGHG1_HUMAN, sp|P01859|IGHG2_HUMAN, sp|P01860|IGHG3_HUMAN, sp|P01861|IGHG4_HUMAN
1	sp|P04908|H2A1B_HUMAN	35.4	130	14135	Histone H2A type 1-B/E OS=Homo sapiens OX=9606 GN=HIST1H2AE PE=1 SV=2	24	8	0.333	18	6	7	1	11.309	1.933	5.85049	yes	sp|P04908|H2A1B_HUMAN, sp|P0C0S5|H2AZ_HUMAN, sp|P0C0S8|H2A1_HUMAN, sp|P16104|H2AX_HUMAN
1	sp|Q9Y6M1|IF2B2_HUMAN	39.6	599	66121	Insulin-like growth factor 2 mRNA-binding protein 2 OS=Homo sapiens OX=9606 GN=IGF2BP2 PE=1 SV=2	36	26	0.722	14	22	10	16	11.212	18.378	0.610077	no	sp|O00425|IF2B3_HUMAN, sp|Q9NZI8|IF2B1_HUMAN, sp|Q9Y6M1|IF2B2_HUMAN
1	sp|O43660|PLRG1_HUMAN	44	514	57193	Pleiotropic regulator 1 OS=Homo sapiens OX=9606 GN=PLRG1 PE=1 SV=1	26	26	1	11	15	11	15	11	15	0.733333	no
1	sp|P00738|HPT_HUMAN	24.6	406	45205	Haptoglobin OS=Homo sapiens OX=9606 GN=HP PE=1 SV=1	13	13	1	11	2	11	2	11	2	5.5	yes
1	sp|P06702|S10A9_HUMAN	54.4	114	13242	Protein S100-A9 OS=Homo sapiens OX=9606 GN=S100A9 PE=1 SV=1	17	17	1	11	6	11	6	11	6	1.83333	no
1	sp|P08621|RU17_HUMAN	44.6	437	51556	U1 small nuclear ribonucleoprotein 70 kDa OS=Homo sapiens OX=9606 GN=SNRNP70 PE=1 SV=2	32	32	1	11	21	11	21	11	21	0.52381	no
1	sp|P14678|RSMB_HUMAN	26.2	240	24610	Small nuclear ribonucleoprotein-associated proteins B and B' OS=Homo sapiens OX=9606 GN=SNRPB PE=1 SV=2	21	21	1	11	10	11	10	11	10	1.1	no
1	sp|P39019|RS19_HUMAN	41.4	145	16060	40S ribosomal protein S19 OS=Homo sapiens OX=9606 GN=RPS19 PE=1 SV=2	14	14	1	11	3	11	3	11	3	3.66667	yes
1	sp|P62979|RS27A_HUMAN	59	156	17965	Ubiquitin-40S ribosomal protein S27a OS=Homo sapiens OX=9606 GN=RPS27A PE=1 SV=2	17	17	1	11	6	11	6	11	6	1.83333	no
1	sp|P78371|TCPB_HUMAN	27.5	535	57488	T-complex protein 1 subunit beta OS=Homo sapiens OX=9606 GN=CCT2 PE=1 SV=4	13	13	1	11	2	11	2	11	2	5.5	yes
1	sp|P84090|ERH_HUMAN	47.1	104	12259	Enhancer of rudimentary homolog OS=Homo sapiens OX=9606 GN=ERH PE=1 SV=1	18	18	1	11	7	11	7	11	7	1.57143	no
1	sp|Q03393|PTPS_HUMAN	57.2	145	16386	6-pyruvoyl tetrahydrobiopterin synthase OS=Homo sapiens OX=9606 GN=PTS PE=1 SV=1	23	23	1	11	12	11	12	11	12	0.916667	no
1	sp|Q12874|SF3A3_HUMAN	32.3	501	58848	Splicing factor 3A subunit 3 OS=Homo sapiens OX=9606 GN=SF3A3 PE=1 SV=1	27	27	1	11	16	11	16	11	16	0.6875	no
1	sp|Q86V81|THOC4_HUMAN	40.1	257	26888	THO complex subunit 4 OS=Homo sapiens OX=9606 GN=ALYREF PE=1 SV=3	14	14	1	11	3	11	3	11	3	3.66667	yes
1	sp|Q92878|RAD50_HUMAN	12.3	1312	153890	DNA repair protein RAD50 OS=Homo sapiens OX=9606 GN=RAD50 PE=1 SV=1	16	16	1	11	5	11	5	11	5	2.2	no
1	sp|Q96ME7|ZN512_HUMAN	29.6	567	64681	Zinc finger protein 512 OS=Homo sapiens OX=9606 GN=ZNF512 PE=1 SV=2	11	11	1	11	0	11	0	11	0	#DIV/0!	yes
1	sp|Q96RS6|NUDC1_HUMAN	19.6	583	66755	NudC domain-containing protein 1 OS=Homo sapiens OX=9606 GN=NUDCD1 PE=1 SV=2	11	11	1	11	0	11	0	11	0	#DIV/0!	yes
1	sp|Q99575|POP1_HUMAN	16	1024	114707	Ribonucleases P/MRP protein subunit POP1 OS=Homo sapiens OX=9606 GN=POP1 PE=1 SV=2	11	11	1	11	0	11	0	11	0	#DIV/0!	yes
1	sp|Q9BRJ6|CG050_HUMAN	54.6	194	22083	Uncharacterized protein C7orf50 OS=Homo sapiens OX=9606 GN=C7orf50 PE=1 SV=1	12	12	1	11	1	11	1	11	1	11	yes
1	sp|Q9P2K5|MYEF2_HUMAN	21.3	600	64121	Myelin expression factor 2 OS=Homo sapiens OX=9606 GN=MYEF2 PE=1 SV=3	11	11	1	11	0	11	0	11	0	#DIV/0!	yes
1	sp|Q9Y3B7|RM11_HUMAN	62.5	192	20683	39S ribosomal protein L11, mitochondrial OS=Homo sapiens OX=9606 GN=MRPL11 PE=1 SV=1	11	11	1	11	0	11	0	11	0	#DIV/0!	yes
1	sp|P35813|PPM1A_HUMAN	61.8	382	42447	Protein phosphatase 1A OS=Homo sapiens OX=9606 GN=PPM1A PE=1 SV=1	49	26	0.531	22	27	10	16	10.984	17.419	0.630576	no	sp|O75688|PPM1B_HUMAN, sp|P35813|PPM1A_HUMAN
1	sp|P13646|K1C13_HUMAN	28.4	458	49588	Keratin, type I cytoskeletal 13 OS=Homo sapiens OX=9606 GN=KRT13 PE=1 SV=4	28	6	0.214	18	10	5	1	10.559	2.227	4.74136	yes	CONT_046|gi|88041|pir||A31994, CONT_074|gi|1070608|pir||KRHU9, CONT_076|gi|125083|sp|P05783|K1CR_HUMAN, CONT_094|gi|547751|sp|Q04695|K1CQ_HUMAN, CONT_101|gi|125081|sp|P19012|K1CO_HUMAN, CONT_153|gi|1181994, CONT_156|gi|1363944|pir||JC4313, sp|P02533|K1C14_HUMAN, sp|P13645|K1C10_HUMAN, sp|P13646|K1C13_HUMAN
1	sp|P55795|HNRH2_HUMAN	32.7	449	49263	Heterogeneous nuclear ribonucleoprotein H2 OS=Homo sapiens OX=9606 GN=HNRNPH2 PE=1 SV=1	30	10	0.333	19	11	7	3	10.342	4.458	2.31987	no	sp|P31942|HNRH3_HUMAN, sp|P31943|HNRH1_HUMAN, sp|P52597|HNRPF_HUMAN, sp|P55795|HNRH2_HUMAN
1	sp|O95782|AP2A1_HUMAN	16.6	977	107545	AP-2 complex subunit alpha-1 OS=Homo sapiens OX=9606 GN=AP2A1 PE=1 SV=3	11	7	0.636	11	0	7	0	10.111	0	#DIV/0!	yes	sp|O94973|AP2A2_HUMAN, sp|O95782|AP2A1_HUMAN
1	sp|O75934|SPF27_HUMAN	64.4	225	26131	Pre-mRNA-splicing factor SPF27 OS=Homo sapiens OX=9606 GN=BCAS2 PE=1 SV=1	13	13	1	10	3	10	3	10	3	3.33333	yes
1	sp|O95232|LC7L3_HUMAN	26.2	432	51466	Luc7-like protein 3 OS=Homo sapiens OX=9606 GN=LUC7L3 PE=1 SV=2	23	23	1	10	13	10	13	10	13	0.769231	no
1	sp|O95425|SVIL_HUMAN	8.9	2214	247744	Supervillin OS=Homo sapiens OX=9606 GN=SVIL PE=1 SV=2	15	15	1	10	5	10	5	10	5	2	no
1	sp|O95478|NSA2_HUMAN	28.5	260	30065	Ribosome biogenesis protein NSA2 homolog OS=Homo sapiens OX=9606 GN=NSA2 PE=1 SV=1	10	10	1	10	0	10	0	10	0	#DIV/0!	yes
1	sp|P04406|G3P_HUMAN	43.3	335	36053	Glyceraldehyde-3-phosphate dehydrogenase OS=Homo sapiens OX=9606 GN=GAPDH PE=1 SV=3	15	15	1	10	5	10	5	10	5	2	no
1	sp|P06733|ENOA_HUMAN	39.6	434	47168	Alpha-enolase OS=Homo sapiens OX=9606 GN=ENO1 PE=1 SV=2	15	15	1	10	5	10	5	10	5	2	no
1	sp|P29401|TKT_HUMAN	21.5	623	67877	Transketolase OS=Homo sapiens OX=9606 GN=TKT PE=1 SV=3	10	10	1	10	0	10	0	10	0	#DIV/0!	yes
1	sp|Q13838|DX39B_HUMAN	36	428	48991	Spliceosome RNA helicase DDX39B OS=Homo sapiens OX=9606 GN=DDX39B PE=1 SV=1	18	18	1	10	8	10	8	10	8	1.25	no
1	sp|Q14257|RCN2_HUMAN	37.9	317	36876	Reticulocalbin-2 OS=Homo sapiens OX=9606 GN=RCN2 PE=1 SV=1	15	15	1	10	5	10	5	10	5	2	no
1	sp|Q14766|LTBP1_HUMAN	27.2	1721	186795	Latent-transforming growth factor beta-binding protein 1 OS=Homo sapiens OX=9606 GN=LTBP1 PE=1 SV=4	40	40	1	10	30	10	30	10	30	0.333333	no
1	sp|Q6ZN17|LN28B_HUMAN	45.6	250	27083	Protein lin-28 homolog B OS=Homo sapiens OX=9606 GN=LIN28B PE=1 SV=1	15	15	1	10	5	10	5	10	5	2	no
1	sp|Q92552|RT27_HUMAN	29.5	414	47611	28S ribosomal protein S27, mitochondrial OS=Homo sapiens OX=9606 GN=MRPS27 PE=1 SV=3	16	16	1	10	6	10	6	10	6	1.66667	no
1	sp|Q9BXY0|MAK16_HUMAN	32.3	300	35368	Protein MAK16 homolog OS=Homo sapiens OX=9606 GN=MAK16 PE=1 SV=2	10	10	1	10	0	10	0	10	0	#DIV/0!	yes
1	sp|Q9GZL7|WDR12_HUMAN	24.8	423	47707	Ribosome biogenesis protein WDR12 OS=Homo sapiens OX=9606 GN=WDR12 PE=1 SV=2	10	10	1	10	0	10	0	10	0	#DIV/0!	yes
1	sp|Q9H8H0|NOL11_HUMAN	18.1	719	81123	Nucleolar protein 11 OS=Homo sapiens OX=9606 GN=NOL11 PE=1 SV=1	10	10	1	10	0	10	0	10	0	#DIV/0!	yes
1	sp|Q9H9Y6|RPA2_HUMAN	9.6	1135	128228	DNA-directed RNA polymerase I subunit RPA2 OS=Homo sapiens OX=9606 GN=POLR1B PE=1 SV=2	10	10	1	10	0	10	0	10	0	#DIV/0!	yes
1	sp|Q9NVX2|NLE1_HUMAN	32	485	53320	Notchless protein homolog 1 OS=Homo sapiens OX=9606 GN=NLE1 PE=1 SV=4	10	10	1	10	0	10	0	10	0	#DIV/0!	yes
1	sp|Q9UHB6|LIMA1_HUMAN	19.9	759	85225	LIM domain and actin-binding protein 1 OS=Homo sapiens OX=9606 GN=LIMA1 PE=1 SV=1	18	18	1	10	8	10	8	10	8	1.25	no
1	sp|Q9ULW3|ABT1_HUMAN	26.1	272	31079	Activator of basal transcription 1 OS=Homo sapiens OX=9606 GN=ABT1 PE=1 SV=1	10	10	1	10	0	10	0	10	0	#DIV/0!	yes
1	sp|Q9UNQ2|DIM1_HUMAN	33.2	313	35236	Probable dimethyladenosine transferase OS=Homo sapiens OX=9606 GN=DIMT1 PE=1 SV=1	11	11	1	10	1	10	1	10	1	10	yes
1	sp|P68371|TBB4B_HUMAN	67.9	445	49830	Tubulin beta-4B chain OS=Homo sapiens OX=9606 GN=TUBB4B PE=1 SV=1	86	2	0.023	61	25	2	0	9.953	1.333	7.46662	yes	sp|P04350|TBB4A_HUMAN, sp|P07437|TBB5_HUMAN, sp|P68371|TBB4B_HUMAN, sp|Q13509|TBB3_HUMAN, sp|Q13885|TBB2A_HUMAN, sp|Q9BUF5|TBB6_HUMAN, sp|Q9BVA1|TBB2B_HUMAN
1	sp|Q9BVA1|TBB2B_HUMAN	75.1	445	49953	Tubulin beta-2B chain OS=Homo sapiens OX=9606 GN=TUBB2B PE=1 SV=1	84	2	0.024	61	23	2	0	9.874	0.833	11.8535	yes	sp|P04350|TBB4A_HUMAN, sp|P07437|TBB5_HUMAN, sp|P68371|TBB4B_HUMAN, sp|Q13509|TBB3_HUMAN, sp|Q13885|TBB2A_HUMAN, sp|Q9BUF5|TBB6_HUMAN, sp|Q9BVA1|TBB2B_HUMAN
1	sp|P83881|RL36A_HUMAN	48.1	106	12441	60S ribosomal protein L36a OS=Homo sapiens OX=9606 GN=RPL36A PE=1 SV=2	13	3	0.231	12	1	3	0	9.75	0.5	19.5	yes	sp|P83881|RL36A_HUMAN, sp|Q969Q0|RL36L_HUMAN
1	sp|Q99729|ROAA_HUMAN	33.1	332	36224	Heterogeneous nuclear ribonucleoprotein A/B OS=Homo sapiens OX=9606 GN=HNRNPAB PE=1 SV=2	28	25	0.893	11	17	9	16	9.667	16.444	0.587874	no	sp|O14979|HNRDL_HUMAN, sp|Q14103|HNRPD_HUMAN, sp|Q99729|ROAA_HUMAN
1	sp|Q13247|SRSF6_HUMAN	32.3	344	39586	Serine/arginine-rich splicing factor 6 OS=Homo sapiens OX=9606 GN=SRSF6 PE=1 SV=2	22	13	0.591	12	10	8	5	9.611	6.872	1.39857	no	sp|Q08170|SRSF4_HUMAN, sp|Q13243|SRSF5_HUMAN, sp|Q13247|SRSF6_HUMAN
1	sp|P59666|DEF3_HUMAN	20.2	94	10245	Neutrophil defensin 3 OS=Homo sapiens OX=9606 GN=DEFA3 PE=1 SV=1	9	9	1	6	3	6	3	6	3
1	sp|P62995|TRA2B_HUMAN	43.1	288	33665	Transformer-2 protein homolog beta OS=Homo sapiens OX=9606 GN=TRA2B PE=1 SV=1	32	28	0.875	10	22	9	19	9.6	20.727	0.463164	no	sp|P62995|TRA2B_HUMAN, sp|Q13595|TRA2A_HUMAN
1	sp|Q14839|CHD4_HUMAN	5.5	1912	218002	Chromodomain-helicase-DNA-binding protein 4 OS=Homo sapiens OX=9606 GN=CHD4 PE=1 SV=2	10	6	0.6	10	0	6	0	9.429	0	#DIV/0!	yes	sp|Q14839|CHD4_HUMAN, sp|Q8TDI0|CHD5_HUMAN
1	sp|P63261|ACTG_HUMAN	71.5	375	41792	Actin, cytoplasmic 2 OS=Homo sapiens OX=9606 GN=ACTG1 PE=1 SV=1	105	57	0.543	63	42	37	20	62.316	40			sp|P60709|ACTB_HUMAN, sp|P68032|ACTC_HUMAN
1	sp|Q6P158|DHX57_HUMAN	9.1	1386	155603	Putative ATP-dependent RNA helicase DHX57 OS=Homo sapiens OX=9606 GN=DHX57 PE=1 SV=2	11	9	0.818	10	1	9	0	9.429	0	#DIV/0!	yes	sp|Q6P158|DHX57_HUMAN, sp|Q9H2U1|DHX36_HUMAN
1	sp|Q9NVI7|ATD3A_HUMAN	19.6	634	71368	ATPase family AAA domain-containing protein 3A OS=Homo sapiens OX=9606 GN=ATAD3A PE=1 SV=2	14	7	0.5	11	3	5	2	9.286	3	3.09533	yes	sp|Q5T9A4|ATD3B_HUMAN, sp|Q9NVI7|ATD3A_HUMAN
1	sp|O15381|NVL_HUMAN	14.7	856	95050	Nuclear valosin-containing protein-like OS=Homo sapiens OX=9606 GN=NVL PE=1 SV=1	9	9	1	9	0	9	0	9	0	#DIV/0!	yes
1	sp|O15446|RPA34_HUMAN	39.6	510	54985	DNA-directed RNA polymerase I subunit RPA34 OS=Homo sapiens OX=9606 GN=CD3EAP PE=1 SV=1	9	9	1	9	0	9	0	9	0	#DIV/0!	yes
1	sp|O75683|SURF6_HUMAN	32.4	361	41450	Surfeit locus protein 6 OS=Homo sapiens OX=9606 GN=SURF6 PE=1 SV=3	10	10	1	9	1	9	1	9	1	9	yes
1	sp|O94906|PRP6_HUMAN	11.4	941	106924	Pre-mRNA-processing factor 6 OS=Homo sapiens OX=9606 GN=PRPF6 PE=1 SV=1	14	14	1	9	5	9	5	9	5	1.8	no
1	sp|P05164|PERM_HUMAN	14.6	745	83868	Myeloperoxidase OS=Homo sapiens OX=9606 GN=MPO PE=1 SV=1	10	10	1	9	1	9	1	9	1	9	yes
1	sp|P0DOY2|IGLC2_HUMAN	62.3	106	11293	Immunoglobulin lambda constant 2 OS=Homo sapiens OX=9606 GN=IGLC2 PE=1 SV=1	12	12	1	9	3	9	3	9	3	3	yes
1	sp|Q96A72|MGN2_HUMAN	37.8	148	17276	Protein mago nashi homolog 2 OS=Homo sapiens OX=9606 GN=MAGOHB PE=1 SV=1	4	4	1	1	3	1	3	1	3
1	sp|P10515|ODP2_HUMAN	14.1	647	68996	Dihydrolipoyllysine-residue acetyltransferase component of pyruvate dehydrogenase complex, mitochondrial OS=Homo sapiens OX=9606 GN=DLAT PE=1 SV=3	9	9	1	9	0	9	0	9	0	#DIV/0!	yes
1	sp|P14923|PLAK_HUMAN	31.7	745	81744	Junction plakoglobin OS=Homo sapiens OX=9606 GN=JUP PE=1 SV=3	25	25	1	9	16	9	16	9	16	0.5625	no
1	sp|P17987|TCPA_HUMAN	18	556	60343	T-complex protein 1 subunit alpha OS=Homo sapiens OX=9606 GN=TCP1 PE=1 SV=1	10	10	1	9	1	9	1	9	1	9	yes
1	sp|P26368|U2AF2_HUMAN	39.6	475	53500	Splicing factor U2AF 65 kDa subunit OS=Homo sapiens OX=9606 GN=U2AF2 PE=1 SV=4	18	18	1	9	9	9	9	9	9	1	no
1	sp|P38432|COIL_HUMAN	24	576	62608	Coilin OS=Homo sapiens OX=9606 GN=COIL PE=1 SV=1	9	9	1	9	0	9	0	9	0	#DIV/0!	yes
1	sp|P62854|RS26_HUMAN	50.4	115	13015	40S ribosomal protein S26 OS=Homo sapiens OX=9606 GN=RPS26 PE=1 SV=3	10	10	1	9	1	9	1	9	1	9	yes
1	sp|P68431|H31_HUMAN	30.9	136	15404	Histone H3.1 OS=Homo sapiens OX=9606 GN=HIST1H3J PE=1 SV=2	11	11	1	9	2	9	2	9	2	4.5	yes
1	sp|P82650|RT22_HUMAN	32.5	360	41280	28S ribosomal protein S22, mitochondrial OS=Homo sapiens OX=9606 GN=MRPS22 PE=1 SV=1	18	18	1	9	9	9	9	9	9	1	no
1	sp|Q14444|CAPR1_HUMAN	17.8	709	78365	Caprin-1 OS=Homo sapiens OX=9606 GN=CAPRIN1 PE=1 SV=2	12	12	1	9	3	9	3	9	3	3	yes
1	sp|Q5BKZ1|ZN326_HUMAN	22.9	582	65653	DBIRD complex subunit ZNF326 OS=Homo sapiens OX=9606 GN=ZNF326 PE=1 SV=2	17	17	1	9	8	9	8	9	8	1.125	no
1	sp|Q86XK2|FBX11_HUMAN	12.5	927	103584	F-box only protein 11 OS=Homo sapiens OX=9606 GN=FBXO11 PE=1 SV=3	9	9	1	9	0	9	0	9	0	#DIV/0!	yes
1	sp|Q8N8A6|DDX51_HUMAN	20.7	666	72456	ATP-dependent RNA helicase DDX51 OS=Homo sapiens OX=9606 GN=DDX51 PE=1 SV=3	9	9	1	9	0	9	0	9	0	#DIV/0!	yes
1	sp|Q8NHQ1|CEP70_HUMAN	27.8	597	69751	Centrosomal protein of 70 kDa OS=Homo sapiens OX=9606 GN=CEP70 PE=1 SV=2	20	20	1	9	11	9	11	9	11	0.818182	no
1	sp|Q96KR1|ZFR_HUMAN	10.9	1074	117011	Zinc finger RNA-binding protein OS=Homo sapiens OX=9606 GN=ZFR PE=1 SV=2	9	9	1	9	0	9	0	9	0	#DIV/0!	yes
1	sp|Q9NPD3|EXOS4_HUMAN	25.3	245	26383	Exosome complex component RRP41 OS=Homo sapiens OX=9606 GN=EXOSC4 PE=1 SV=3	9	9	1	9	0	9	0	9	0	#DIV/0!	yes
1	sp|Q9UJV9|DDX41_HUMAN	20.4	622	69837	Probable ATP-dependent RNA helicase DDX41 OS=Homo sapiens OX=9606 GN=DDX41 PE=1 SV=2	10	10	1	9	1	9	1	9	1	9	yes
1	sp|Q9UMY1|NOL7_HUMAN	27.6	257	29426	Nucleolar protein 7 OS=Homo sapiens OX=9606 GN=NOL7 PE=1 SV=2	9	9	1	9	0	9	0	9	0	#DIV/0!	yes
1	sp|Q9Y3B4|SF3B6_HUMAN	57.6	125	14585	Splicing factor 3B subunit 6 OS=Homo sapiens OX=9606 GN=SF3B6 PE=1 SV=1	20	20	1	9	11	9	11	9	11	0.818182	no
1	sp|Q9Y4W2|LAS1L_HUMAN	16.3	734	83064	Ribosomal biogenesis protein LAS1L OS=Homo sapiens OX=9606 GN=LAS1L PE=1 SV=2	9	9	1	9	0	9	0	9	0	#DIV/0!	yes
1	sp|P16403|H12_HUMAN	43.7	213	21364	Histone H1.2 OS=Homo sapiens OX=9606 GN=HIST1H1C PE=1 SV=2	39	3	0.077	28	11	3	0	8.977	3.667	2.44805	yes	sp|P10412|H14_HUMAN, sp|P16401|H15_HUMAN, sp|P16402|H13_HUMAN, sp|P16403|H12_HUMAN
1	sp|P34932|HSP74_HUMAN	16.4	840	94330	Heat shock 70 kDa protein 4 OS=Homo sapiens OX=9606 GN=HSPA4 PE=1 SV=4	13	11	0.846	9	4	8	3	8.8	4	2.2	no	sp|P34932|HSP74_HUMAN, sp|Q92598|HS105_HUMAN
1	sp|P16402|H13_HUMAN	42.1	221	22350	Histone H1.3 OS=Homo sapiens OX=9606 GN=HIST1H1D PE=1 SV=2	38	3	0.079	27	11	3	0	8.677	3.667	2.36624	no	sp|P10412|H14_HUMAN, sp|P16401|H15_HUMAN, sp|P16402|H13_HUMAN, sp|P16403|H12_HUMAN
1	sp|P01859|IGHG2_HUMAN	38.7	326	35900	Immunoglobulin heavy constant gamma 2 OS=Homo sapiens OX=9606 GN=IGHG2 PE=1 SV=2	11	5	0.455	10	1	5	0	8.436	0	#DIV/0!	yes	sp|P01857|IGHG1_HUMAN, sp|P01859|IGHG2_HUMAN, sp|P01860|IGHG3_HUMAN, sp|P01861|IGHG4_HUMAN
1	sp|O15160|RPAC1_HUMAN	32.4	346	39249	DNA-directed RNA polymerases I and III subunit RPAC1 OS=Homo sapiens OX=9606 GN=POLR1C PE=1 SV=1	8	8	1	8	0	8	0	8	0	#DIV/0!	yes
1	sp|P01024|CO3_HUMAN	7.6	1663	187146	Complement C3 OS=Homo sapiens OX=9606 GN=C3 PE=1 SV=2	8	8	1	8	0	8	0	8	0	#DIV/0!	yes
1	sp|P05023|AT1A1_HUMAN	10.8	1023	112895	Sodium/potassium-transporting ATPase subunit alpha-1 OS=Homo sapiens OX=9606 GN=ATP1A1 PE=1 SV=1	8	8	1	8	0	8	0	8	0	#DIV/0!	yes
1	sp|P06396|GELS_HUMAN	14.3	782	85696	Gelsolin OS=Homo sapiens OX=9606 GN=GSN PE=1 SV=1	9	9	1	8	1	8	1	8	1	8	yes
1	sp|P06744|G6PI_HUMAN	17.7	558	63146	Glucose-6-phosphate isomerase OS=Homo sapiens OX=9606 GN=GPI PE=1 SV=4	8	8	1	8	0	8	0	8	0	#DIV/0!	yes
1	sp|P12273|PIP_HUMAN	65.8	146	16572	Prolactin-inducible protein OS=Homo sapiens OX=9606 GN=PIP PE=1 SV=1	18	18	1	8	10	8	10	8	10	0.8	no
1	sp|P23246|SFPQ_HUMAN	21.2	707	76149	Splicing factor, proline- and glutamine-rich OS=Homo sapiens OX=9606 GN=SFPQ PE=1 SV=2	19	19	1	8	11	8	11	8	11	0.727273	no
1	sp|P51398|RT29_HUMAN	29.6	398	45566	28S ribosomal protein S29, mitochondrial OS=Homo sapiens OX=9606 GN=DAP3 PE=1 SV=1	17	17	1	8	9	8	9	8	9	0.888889	no
1	sp|P56537|IF6_HUMAN	42.9	245	26599	Eukaryotic translation initiation factor 6 OS=Homo sapiens OX=9606 GN=EIF6 PE=1 SV=1	8	8	1	8	0	8	0	8	0	#DIV/0!	yes
1	sp|P61626|LYSC_HUMAN	57.4	148	16537	Lysozyme C OS=Homo sapiens OX=9606 GN=LYZ PE=1 SV=1	12	12	1	8	4	8	4	8	4	2	yes
1	sp|P62314|SMD1_HUMAN	37.8	119	13281	Small nuclear ribonucleoprotein Sm D1 OS=Homo sapiens OX=9606 GN=SNRPD1 PE=1 SV=1	21	21	1	8	13	8	13	8	13	0.615385	no
1	sp|P62899|RL31_HUMAN	48	125	14463	60S ribosomal protein L31 OS=Homo sapiens OX=9606 GN=RPL31 PE=1 SV=1	11	11	1	8	3	8	3	8	3	2.66667	yes
1	sp|Q00325|MPCP_HUMAN	22.9	362	40094	Phosphate carrier protein, mitochondrial OS=Homo sapiens OX=9606 GN=SLC25A3 PE=1 SV=2	13	13	1	8	5	8	5	8	5	1.6	no
1	sp|Q07021|C1QBP_HUMAN	35.1	282	31362	Complement component 1 Q subcomponent-binding protein, mitochondrial OS=Homo sapiens OX=9606 GN=C1QBP PE=1 SV=1	20	20	1	8	12	8	12	8	12	0.666667	no
1	sp|Q12849|GRSF1_HUMAN	19.2	480	53126	G-rich sequence factor 1 OS=Homo sapiens OX=9606 GN=GRSF1 PE=1 SV=3	8	8	1	8	0	8	0	8	0	#DIV/0!	yes
1	sp|Q13868|EXOS2_HUMAN	29.4	293	32789	Exosome complex component RRP4 OS=Homo sapiens OX=9606 GN=EXOSC2 PE=1 SV=2	8	8	1	8	0	8	0	8	0	#DIV/0!	yes
1	sp|Q59GN2|R39L5_HUMAN	23.5	51	6323	Putative 60S ribosomal protein L39-like 5 OS=Homo sapiens OX=9606 GN=RPL39P5 PE=5 SV=2	4	4	1	3	1	3	1	3	1
1	sp|Q14146|URB2_HUMAN	7	1524	170542	Unhealthy ribosome biogenesis protein 2 homolog OS=Homo sapiens OX=9606 GN=URB2 PE=1 SV=2	8	8	1	8	0	8	0	8	0	#DIV/0!	yes
1	sp|Q14978|NOLC1_HUMAN	12.3	699	73602	Nucleolar and coiled-body phosphoprotein 1 OS=Homo sapiens OX=9606 GN=NOLC1 PE=1 SV=2	8	8	1	8	0	8	0	8	0	#DIV/0!	yes
1	sp|Q8NEJ9|NGDN_HUMAN	35.9	315	35894	Neuroguidin OS=Homo sapiens OX=9606 GN=NGDN PE=1 SV=1	8	8	1	8	0	8	0	8	0	#DIV/0!	yes
1	sp|Q8TDL5|BPIB1_HUMAN	16.7	484	52441	BPI fold-containing family B member 1 OS=Homo sapiens OX=9606 GN=BPIFB1 PE=1 SV=1	10	10	1	8	2	8	2	8	2	4	yes
1	sp|Q99417|MYCBP_HUMAN	76.7	103	11967	c-Myc-binding protein OS=Homo sapiens OX=9606 GN=MYCBP PE=1 SV=3	19	19	1	8	11	8	11	8	11	0.727273	no
1	sp|Q99873|ANM1_HUMAN	57.4	371	42461	Protein arginine N-methyltransferase 1 OS=Homo sapiens OX=9606 GN=PRMT1 PE=1 SV=3	39	39	1	8	31	8	31	8	31	0.258065	no
1	sp|Q9NYL9|TMOD3_HUMAN	34.4	352	39594	Tropomodulin-3 OS=Homo sapiens OX=9606 GN=TMOD3 PE=1 SV=1	14	10	0.714	8	6	6	4	8	5.667	1.41168	no	sp|P28289|TMOD1_HUMAN, sp|Q9NYL9|TMOD3_HUMAN, sp|Q9NZR1|TMOD2_HUMAN
1	sp|Q9P2R3|ANFY1_HUMAN	12.5	1169	128398	Rabankyrin-5 OS=Homo sapiens OX=9606 GN=ANKFY1 PE=1 SV=2	10	10	1	8	2	8	2	8	2	4	yes
1	sp|Q9UGM3|DMBT1_HUMAN	24.7	2413	260733	Deleted in malignant brain tumors 1 protein OS=Homo sapiens OX=9606 GN=DMBT1 PE=1 SV=2	10	10	1	8	2	8	2	8	2	4	yes
1	sp|Q9UKM9|RALY_HUMAN	42.5	306	32463	RNA-binding protein Raly OS=Homo sapiens OX=9606 GN=RALY PE=1 SV=1	14	12	0.857	8	6	7	5	8	6	1.33333	no	sp|Q86SE5|RALYL_HUMAN, sp|Q9UKM9|RALY_HUMAN
1	sp|Q9Y324|FCF1_HUMAN	31.8	198	23369	rRNA-processing protein FCF1 homolog OS=Homo sapiens OX=9606 GN=FCF1 PE=2 SV=1	8	8	1	8	0	8	0	8	0	#DIV/0!	yes
1	sp|Q9Y3A2|UTP11_HUMAN	26.9	253	30446	Probable U3 small nucleolar RNA-associated protein 11 OS=Homo sapiens OX=9606 GN=UTP11 PE=1 SV=2	8	8	1	8	0	8	0	8	0	#DIV/0!	yes
1	sp|Q13547|HDAC1_HUMAN	26.6	482	55102	Histone deacetylase 1 OS=Homo sapiens OX=9606 GN=HDAC1 PE=1 SV=1	12	7	0.583	9	3	5	2	7.857	3	2.619	yes	sp|Q13547|HDAC1_HUMAN, sp|Q92769|HDAC2_HUMAN
1	sp|Q9UNX3|RL26L_HUMAN	64.8	145	17256	60S ribosomal protein L26-like 1 OS=Homo sapiens OX=9606 GN=RPL26L1 PE=1 SV=1	25	3	0.12	18	7	3	0	7.5	3.5	2.14286	no	sp|P61254|RL26_HUMAN, sp|Q9UNX3|RL26L_HUMAN
1	sp|P68133|ACTS_HUMAN	33.2	377	42051	Actin, alpha skeletal muscle OS=Homo sapiens OX=9606 GN=ACTA1 PE=1 SV=1	51	3	0.059	27	24	1	2	1.684	4			sp|P60709|ACTB_HUMAN, sp|P68032|ACTC_HUMAN
1	sp|P05141|ADT2_HUMAN	39.3	298	32852	ADP/ATP translocase 2 OS=Homo sapiens OX=9606 GN=SLC25A5 PE=1 SV=7	25	6	0.24	12	13	3	3	7.5	7.286	1.02937	no	sp|P05141|ADT2_HUMAN, sp|P12236|ADT3_HUMAN
1	sp|Q5VTE0|EF1A3_HUMAN	29.9	462	50184	Putative elongation factor 1-alpha-like 3 OS=Homo sapiens OX=9606 GN=EEF1A1P5 PE=5 SV=1	20	20	1	14	6	14	6	14	6
1	sp|P12236|ADT3_HUMAN	44	298	32866	ADP/ATP translocase 3 OS=Homo sapiens OX=9606 GN=SLC25A6 PE=1 SV=4	26	7	0.269	12	14	3	4	7.5	9.714	0.772082	no	sp|P05141|ADT2_HUMAN, sp|P12236|ADT3_HUMAN
1	sp|P08238|HS90B_HUMAN	14.1	724	83263	Heat shock protein HSP 90-beta OS=Homo sapiens OX=9606 GN=HSP90AB1 PE=1 SV=4	14	6	0.429	9	5	4	2	7.333	3.5	2.09514	no	sp|P07900|HS90A_HUMAN, sp|P08238|HS90B_HUMAN
1	sp|Q14562|DHX8_HUMAN	13.2	1220	139313	ATP-dependent RNA helicase DHX8 OS=Homo sapiens OX=9606 GN=DHX8 PE=1 SV=1	12	9	0.75	9	3	7	2	7.199	2.037	3.53412	yes	sp|O43143|DHX15_HUMAN, sp|Q14562|DHX8_HUMAN, sp|Q92620|PRP16_HUMAN
1	sp|Q8NEV1|CSK23_HUMAN	21	391	45219	Casein kinase II subunit alpha 3 OS=Homo sapiens OX=9606 GN=CSNK2A3 PE=1 SV=2	6	6	1	1	5	1	5	1	5
1	sp|O95831|AIFM1_HUMAN	20.6	613	66900	Apoptosis-inducing factor 1, mitochondrial OS=Homo sapiens OX=9606 GN=AIFM1 PE=1 SV=1	9	9	1	7	2	7	2	7	2	3.5	yes
1	sp|P84243|H33_HUMAN	30.9	136	15328	Histone H3.3 OS=Homo sapiens OX=9606 GN=H3F3B PE=1 SV=2	11	11	1	9	2	9	2	9	2
1	sp|Q16695|H31T_HUMAN	30.9	136	15508	Histone H3.1t OS=Homo sapiens OX=9606 GN=HIST3H3 PE=1 SV=3	11	11	1	9	2	9	2	9	2
1	sp|Q71DI3|H32_HUMAN	30.9	136	15388	Histone H3.2 OS=Homo sapiens OX=9606 GN=HIST2H3D PE=1 SV=3	11	11	1	9	2	9	2	9	2
1	sp|P08865|RSSA_HUMAN	38	295	32854	40S ribosomal protein SA OS=Homo sapiens OX=9606 GN=RPSA PE=1 SV=4	8	8	1	7	1	7	1	7	1	7	yes
1	sp|P29508|SPB3_HUMAN	25.9	390	44564	Serpin B3 OS=Homo sapiens OX=9606 GN=SERPINB3 PE=1 SV=2	13	13	1	7	6	7	6	7	6	1.16667	no
1	sp|P36542|ATPG_HUMAN	22.5	298	32996	ATP synthase subunit gamma, mitochondrial OS=Homo sapiens OX=9606 GN=ATP5F1C PE=1 SV=1	8	8	1	7	1	7	1	7	1	7	yes
1	sp|P37108|SRP14_HUMAN	42.6	136	14570	Signal recognition particle 14 kDa protein OS=Homo sapiens OX=9606 GN=SRP14 PE=1 SV=2	7	7	1	7	0	7	0	7	0	#DIV/0!	yes
1	sp|P49368|TCPG_HUMAN	19.4	545	60533	T-complex protein 1 subunit gamma OS=Homo sapiens OX=9606 GN=CCT3 PE=1 SV=4	9	9	1	7	2	7	2	7	2	3.5	yes
1	sp|P54132|BLM_HUMAN	8.6	1417	158999	Bloom syndrome protein OS=Homo sapiens OX=9606 GN=BLM PE=1 SV=1	7	7	1	7	0	7	0	7	0	#DIV/0!	yes
1	sp|P55769|NH2L1_HUMAN	44.5	128	14173	NHP2-like protein 1 OS=Homo sapiens OX=9606 GN=SNU13 PE=1 SV=3	8	8	1	7	1	7	1	7	1	7	yes
1	sp|P61964|WDR5_HUMAN	30.5	334	36588	WD repeat-containing protein 5 OS=Homo sapiens OX=9606 GN=WDR5 PE=1 SV=1	7	7	1	7	0	7	0	7	0	#DIV/0!	yes
1	sp|P82933|RT09_HUMAN	35.4	396	45834	28S ribosomal protein S9, mitochondrial OS=Homo sapiens OX=9606 GN=MRPS9 PE=1 SV=2	15	15	1	7	8	7	8	7	8	0.875	no
1	sp|P84103|SRSF3_HUMAN	46.3	164	19329	Serine/arginine-rich splicing factor 3 OS=Homo sapiens OX=9606 GN=SRSF3 PE=1 SV=1	16	16	1	7	9	7	9	7	9	0.777778	no
1	sp|Q01469|FABP5_HUMAN	58.5	135	15164	Fatty acid-binding protein 5 OS=Homo sapiens OX=9606 GN=FABP5 PE=1 SV=3	13	13	1	7	6	7	6	7	6	1.16667	no
1	sp|Q09161|NCBP1_HUMAN	20.3	790	91838	Nuclear cap-binding protein subunit 1 OS=Homo sapiens OX=9606 GN=NCBP1 PE=1 SV=1	16	16	1	7	9	7	9	7	9	0.777778	no
1	sp|Q14966|ZN638_HUMAN	6.1	1978	220622	Zinc finger protein 638 OS=Homo sapiens OX=9606 GN=ZNF638 PE=1 SV=2	7	7	1	7	0	7	0	7	0	#DIV/0!	yes
1	sp|Q15024|EXOS7_HUMAN	35.7	291	31821	Exosome complex component RRP42 OS=Homo sapiens OX=9606 GN=EXOSC7 PE=1 SV=3	7	7	1	7	0	7	0	7	0	#DIV/0!	yes
1	sp|Q15717|ELAV1_HUMAN	37.1	326	36091	ELAV-like protein 1 OS=Homo sapiens OX=9606 GN=ELAVL1 PE=1 SV=2	18	18	1	7	11	7	11	7	11	0.636364	no
1	sp|Q16629|SRSF7_HUMAN	30.7	238	27366	Serine/arginine-rich splicing factor 7 OS=Homo sapiens OX=9606 GN=SRSF7 PE=1 SV=1	16	16	1	7	9	7	9	7	9	0.777778	no
1	sp|Q5RKV6|EXOS6_HUMAN	32.4	272	28235	Exosome complex component MTR3 OS=Homo sapiens OX=9606 GN=EXOSC6 PE=1 SV=1	8	8	1	7	1	7	1	7	1	7	yes
1	sp|Q68CQ4|DIEXF_HUMAN	11.1	756	87054	Digestive organ expansion factor homolog OS=Homo sapiens OX=9606 GN=DIEXF PE=1 SV=2	7	7	1	7	0	7	0	7	0	#DIV/0!	yes
1	sp|Q7Z2T5|TRM1L_HUMAN	14.3	733	81746	TRMT1-like protein OS=Homo sapiens OX=9606 GN=TRMT1L PE=1 SV=2	7	7	1	7	0	7	0	7	0	#DIV/0!	yes
1	sp|Q8IZL8|PELP1_HUMAN	7.7	1130	119698	Proline-, glutamic acid- and leucine-rich protein 1 OS=Homo sapiens OX=9606 GN=PELP1 PE=1 SV=2	8	8	1	7	1	7	1	7	1	7	yes
1	sp|Q8WUA4|TF3C2_HUMAN	12.1	911	100678	General transcription factor 3C polypeptide 2 OS=Homo sapiens OX=9606 GN=GTF3C2 PE=1 SV=2	7	7	1	7	0	7	0	7	0	#DIV/0!	yes
1	sp|Q92979|NEP1_HUMAN	28.3	244	26720	Ribosomal RNA small subunit methyltransferase NEP1 OS=Homo sapiens OX=9606 GN=EMG1 PE=1 SV=4	7	7	1	7	0	7	0	7	0	#DIV/0!	yes
1	sp|Q96DG6|CMBL_HUMAN	40.8	245	28048	Carboxymethylenebutenolidase homolog OS=Homo sapiens OX=9606 GN=CMBL PE=1 SV=1	17	17	1	7	10	7	10	7	10	0.7	no
1	sp|Q96EU6|RRP36_HUMAN	34.7	259	29823	Ribosomal RNA processing protein 36 homolog OS=Homo sapiens OX=9606 GN=RRP36 PE=1 SV=1	7	7	1	7	0	7	0	7	0	#DIV/0!	yes
1	sp|Q9BRU9|UTP23_HUMAN	39	249	28402	rRNA-processing protein UTP23 homolog OS=Homo sapiens OX=9606 GN=UTP23 PE=1 SV=2	7	7	1	7	0	7	0	7	0	#DIV/0!	yes
1	sp|Q9BVQ7|SPA5L_HUMAN	13.7	753	80709	Spermatogenesis-associated protein 5-like protein 1 OS=Homo sapiens OX=9606 GN=SPATA5L1 PE=1 SV=2	7	7	1	7	0	7	0	7	0	#DIV/0!	yes
1	sp|Q9H9L3|I20L2_HUMAN	22.1	353	39154	Interferon-stimulated 20 kDa exonuclease-like 2 OS=Homo sapiens OX=9606 GN=ISG20L2 PE=1 SV=1	7	7	1	7	0	7	0	7	0	#DIV/0!	yes
1	sp|Q9HCE1|MOV10_HUMAN	22.3	1003	113670	Helicase MOV-10 OS=Homo sapiens OX=9606 GN=MOV10 PE=1 SV=2	23	23	1	7	16	7	16	7	16	0.4375	no
1	sp|Q9HCS7|SYF1_HUMAN	18.7	855	100009	Pre-mRNA-splicing factor SYF1 OS=Homo sapiens OX=9606 GN=XAB2 PE=1 SV=2	12	12	1	7	5	7	5	7	5	1.4	no
1	sp|Q9NQT4|EXOS5_HUMAN	29.8	235	25249	Exosome complex component RRP46 OS=Homo sapiens OX=9606 GN=EXOSC5 PE=1 SV=1	7	7	1	7	0	7	0	7	0	#DIV/0!	yes
1	sp|Q9NQT5|EXOS3_HUMAN	23.6	275	29572	Exosome complex component RRP40 OS=Homo sapiens OX=9606 GN=EXOSC3 PE=1 SV=3	7	7	1	7	0	7	0	7	0	#DIV/0!	yes
1	sp|Q9NRX1|PNO1_HUMAN	30.6	252	27924	RNA-binding protein PNO1 OS=Homo sapiens OX=9606 GN=PNO1 PE=1 SV=1	7	7	1	7	0	7	0	7	0	#DIV/0!	yes
1	sp|Q9NV06|DCA13_HUMAN	18.2	445	51402	DDB1- and CUL4-associated factor 13 OS=Homo sapiens OX=9606 GN=DCAF13 PE=1 SV=2	7	7	1	7	0	7	0	7	0	#DIV/0!	yes
1	sp|Q9NVU7|SDA1_HUMAN	12.2	687	79870	Protein SDA1 homolog OS=Homo sapiens OX=9606 GN=SDAD1 PE=1 SV=3	7	7	1	7	0	7	0	7	0	#DIV/0!	yes
1	sp|Q9NZM5|NOP53_HUMAN	20.9	478	54389	Ribosome biogenesis protein NOP53 OS=Homo sapiens OX=9606 GN=NOP53 PE=1 SV=2	7	7	1	7	0	7	0	7	0	#DIV/0!	yes
1	sp|Q9UHX1|PUF60_HUMAN	28.6	559	59875	Poly(U)-binding-splicing factor PUF60 OS=Homo sapiens OX=9606 GN=PUF60 PE=1 SV=1	17	17	1	7	10	7	10	7	10	0.7	no
1	sp|Q9UKN8|TF3C4_HUMAN	11.8	822	91981	General transcription factor 3C polypeptide 4 OS=Homo sapiens OX=9606 GN=GTF3C4 PE=1 SV=2	7	7	1	7	0	7	0	7	0	#DIV/0!	yes
1	sp|Q9UKV3|ACINU_HUMAN	17.8	1341	151860	Apoptotic chromatin condensation inducer in the nucleus OS=Homo sapiens OX=9606 GN=ACIN1 PE=1 SV=2	23	23	1	7	16	7	16	7	16	0.4375	no
1	sp|Q9UPQ9|TNR6B_HUMAN	9.2	1833	194000	Trinucleotide repeat-containing gene 6B protein OS=Homo sapiens OX=9606 GN=TNRC6B PE=1 SV=4	14	14	1	7	7	7	7	7	7	1	no
1	sp|Q9Y3B2|EXOS1_HUMAN	37.4	195	21452	Exosome complex component CSL4 OS=Homo sapiens OX=9606 GN=EXOSC1 PE=1 SV=1	7	7	1	7	0	7	0	7	0	#DIV/0!	yes
1	sp|Q9Y5Q8|TF3C5_HUMAN	14.8	519	59570	General transcription factor 3C polypeptide 5 OS=Homo sapiens OX=9606 GN=GTF3C5 PE=1 SV=2	7	7	1	7	0	7	0	7	0	#DIV/0!	yes
1	sp|P11388|TOP2A_HUMAN	5.1	1531	174383	DNA topoisomerase 2-alpha OS=Homo sapiens OX=9606 GN=TOP2A PE=1 SV=3	7	6	0.857	7	0	6	0	6.857	0	#DIV/0!	yes	sp|P11388|TOP2A_HUMAN, sp|Q02880|TOP2B_HUMAN
1	sp|P36873|PP1G_HUMAN	25.1	323	36983	Serine/threonine-protein phosphatase PP1-gamma catalytic subunit OS=Homo sapiens OX=9606 GN=PPP1CC PE=1 SV=1	8	3	0.375	8	0	3	0	6.75	0	#DIV/0!	yes	sp|P36873|PP1G_HUMAN, sp|P62140|PP1B_HUMAN
1	sp|Q9NQ29|LUC7L_HUMAN	22.9	371	43728	Putative RNA-binding protein Luc7-like 1 OS=Homo sapiens OX=9606 GN=LUC7L PE=1 SV=1	14	6	0.429	10	4	5	1	6.667	1.2	5.55583	yes	sp|Q9NQ29|LUC7L_HUMAN, sp|Q9Y383|LC7L2_HUMAN
1	sp|Q15365|PCBP1_HUMAN	28.1	356	37497	Poly(rC)-binding protein 1 OS=Homo sapiens OX=9606 GN=PCBP1 PE=1 SV=2	11	6	0.545	8	3	5	1	6.667	1.667	3.9994	yes	sp|P57721|PCBP3_HUMAN, sp|Q15365|PCBP1_HUMAN, sp|Q15366|PCBP2_HUMAN
1	sp|O14979|HNRDL_HUMAN	22.9	420	46437	Heterogeneous nuclear ribonucleoprotein D-like OS=Homo sapiens OX=9606 GN=HNRNPDL PE=1 SV=3	17	13	0.765	8	9	6	7	6.444	7.544	0.854189	no	sp|O14979|HNRDL_HUMAN, sp|Q14103|HNRPD_HUMAN, sp|Q99729|ROAA_HUMAN
1	sp|Q13595|TRA2A_HUMAN	48.2	282	32688	Transformer-2 protein homolog alpha OS=Homo sapiens OX=9606 GN=TRA2A PE=1 SV=1	24	20	0.833	7	17	6	14	6.4	15.273	0.41904	no	sp|P62995|TRA2B_HUMAN, sp|Q13595|TRA2A_HUMAN
1	sp|P05386|RLA1_HUMAN	67.5	114	11514	60S acidic ribosomal protein P1 OS=Homo sapiens OX=9606 GN=RPLP1 PE=1 SV=1	8	7	0.875	7	1	6	1	6.222	1	6.222	yes	sp|P05386|RLA1_HUMAN, sp|P05387|RLA2_HUMAN
1	EXTRA_0002	20.7	574	65009	[EXTRA_0002] [Human] SENP3 protein 574 aa	13	13	1	6	7	6	7	6	7	0.857143	no
1	sp|O43395|PRPF3_HUMAN	18.2	683	77528	U4/U6 small nuclear ribonucleoprotein Prp3 OS=Homo sapiens OX=9606 GN=PRPF3 PE=1 SV=2	10	10	1	6	4	6	4	6	4	1.5	no
1	sp|O60264|SMCA5_HUMAN	4.9	1052	121904	SWI/SNF-related matrix-associated actin-dependent regulator of chromatin subfamily A member 5 OS=Homo sapiens OX=9606 GN=SMARCA5 PE=1 SV=1	6	6	1	6	0	6	0	6	0	#DIV/0!	yes
1	sp|O94776|MTA2_HUMAN	12.4	668	75022	Metastasis-associated protein MTA2 OS=Homo sapiens OX=9606 GN=MTA2 PE=1 SV=1	6	6	1	6	0	6	0	6	0	#DIV/0!	yes
1	sp|P01023|A2MG_HUMAN	5.6	1474	163289	Alpha-2-macroglobulin OS=Homo sapiens OX=9606 GN=A2M PE=1 SV=3	6	6	1	6	0	6	0	6	0	#DIV/0!	yes
1	sp|P05109|S10A8_HUMAN	59.1	93	10834	Protein S100-A8 OS=Homo sapiens OX=9606 GN=S100A8 PE=1 SV=1	9	9	1	6	3	6	3	6	3	2	no
1	sp|P12004|PCNA_HUMAN	23.8	261	28768	Proliferating cell nuclear antigen OS=Homo sapiens OX=9606 GN=PCNA PE=1 SV=1	8	8	1	6	2	6	2	6	2	3	yes
1	sp|P27708|PYR1_HUMAN	4.3	2225	242981	CAD protein OS=Homo sapiens OX=9606 GN=CAD PE=1 SV=3	6	6	1	6	0	6	0	6	0	#DIV/0!	yes
1	sp|P31944|CASPE_HUMAN	41.3	242	27679	Caspase-14 OS=Homo sapiens OX=9606 GN=CASP14 PE=1 SV=2	23	23	1	6	17	6	17	6	17	0.352941	no
1	sp|P35637|FUS_HUMAN	16.7	526	53425	RNA-binding protein FUS OS=Homo sapiens OX=9606 GN=FUS PE=1 SV=1	10	9	0.9	6	4	6	3	6	3.75	1.6	no	sp|P35637|FUS_HUMAN, sp|Q92804|RBP56_HUMAN
1	sp|P49902|5NTC_HUMAN	24.2	561	64969	Cytosolic purine 5'-nucleotidase OS=Homo sapiens OX=9606 GN=NT5C2 PE=1 SV=1	13	13	1	6	7	6	7	6	7	0.857143	no
1	sp|P49959|MRE11_HUMAN	15.4	708	80592	Double-strand break repair protein MRE11 OS=Homo sapiens OX=9606 GN=MRE11 PE=1 SV=3	11	11	1	6	5	6	5	6	5	1.2	no
1	sp|P50990|TCPQ_HUMAN	12.6	548	59620	T-complex protein 1 subunit theta OS=Homo sapiens OX=9606 GN=CCT8 PE=1 SV=4	7	7	1	6	1	6	1	6	1	6	yes
1	sp|P59665|DEF1_HUMAN	20.2	94	10201	Neutrophil defensin 1 OS=Homo sapiens OX=9606 GN=DEFA1B PE=1 SV=1	9	9	1	6	3	6	3	6	3	2	no
1	sp|P60866|RS20_HUMAN	31.9	119	13373	40S ribosomal protein S20 OS=Homo sapiens OX=9606 GN=RPS20 PE=1 SV=1	10	10	1	6	4	6	4	6	4	1.5	no
1	sp|P62318|SMD3_HUMAN	50.8	126	13916	Small nuclear ribonucleoprotein Sm D3 OS=Homo sapiens OX=9606 GN=SNRPD3 PE=1 SV=1	11	11	1	6	5	6	5	6	5	1.2	no
1	sp|P63173|RL38_HUMAN	57.1	70	8218	60S ribosomal protein L38 OS=Homo sapiens OX=9606 GN=RPL38 PE=1 SV=2	11	11	1	6	5	6	5	6	5	1.2	no
1	sp|P78346|RPP30_HUMAN	22	268	29321	Ribonuclease P protein subunit p30 OS=Homo sapiens OX=9606 GN=RPP30 PE=1 SV=1	6	6	1	6	0	6	0	6	0	#DIV/0!	yes
1	sp|P78347|GTF2I_HUMAN	4.7	998	112415	General transcription factor II-I OS=Homo sapiens OX=9606 GN=GTF2I PE=1 SV=2	6	6	1	6	0	6	0	6	0	#DIV/0!	yes
1	sp|P82673|RT35_HUMAN	46.4	323	36844	28S ribosomal protein S35, mitochondrial OS=Homo sapiens OX=9606 GN=MRPS35 PE=1 SV=1	13	13	1	6	7	6	7	6	7	0.857143	no
1	sp|Q00610|CLH1_HUMAN	4.7	1675	191612	Clathrin heavy chain 1 OS=Homo sapiens OX=9606 GN=CLTC PE=1 SV=5	6	6	1	6	0	6	0	6	0	#DIV/0!	yes
1	sp|Q07065|CKAP4_HUMAN	23.6	602	66022	Cytoskeleton-associated protein 4 OS=Homo sapiens OX=9606 GN=CKAP4 PE=1 SV=2	12	12	1	6	6	6	6	6	6	1	no
1	sp|Q10570|CPSF1_HUMAN	34.1	1443	160882	Cleavage and polyadenylation specificity factor subunit 1 OS=Homo sapiens OX=9606 GN=CPSF1 PE=1 SV=2	49	49	1	6	43	6	43	6	43	0.139535	no
1	sp|Q15233|NONO_HUMAN	30.6	471	54231	Non-POU domain-containing octamer-binding protein OS=Homo sapiens OX=9606 GN=NONO PE=1 SV=4	20	20	1	6	14	6	14	6	14	0.428571	no
1	sp|Q3KQU3|MA7D1_HUMAN	9	841	92819	MAP7 domain-containing protein 1 OS=Homo sapiens OX=9606 GN=MAP7D1 PE=1 SV=1	6	6	1	6	0	6	0	6	0	#DIV/0!	yes
1	sp|Q5VT06|CE350_HUMAN	2.6	3117	350926	Centrosome-associated protein 350 OS=Homo sapiens OX=9606 GN=CEP350 PE=1 SV=1	7	7	1	6	1	6	1	6	1	6	yes
1	sp|Q7RTV0|PHF5A_HUMAN	63.6	110	12405	PHD finger-like domain-containing protein 5A OS=Homo sapiens OX=9606 GN=PHF5A PE=1 SV=1	11	11	1	6	5	6	5	6	5	1.2	no
1	sp|Q8NEF9|SRFB1_HUMAN	20.3	429	48633	Serum response factor-binding protein 1 OS=Homo sapiens OX=9606 GN=SRFBP1 PE=1 SV=1	6	6	1	6	0	6	0	6	0	#DIV/0!	yes
1	sp|Q92900|RENT1_HUMAN	10.5	1129	124344	Regulator of nonsense transcripts 1 OS=Homo sapiens OX=9606 GN=UPF1 PE=1 SV=2	13	13	1	6	7	6	7	6	7	0.857143	no
1	sp|Q96BK5|PINX1_HUMAN	25.9	328	37034	PIN2/TERF1-interacting telomerase inhibitor 1 OS=Homo sapiens OX=9606 GN=PINX1 PE=1 SV=2	6	6	1	6	0	6	0	6	0	#DIV/0!	yes
1	sp|Q96G21|IMP4_HUMAN	28.9	291	33756	U3 small nucleolar ribonucleoprotein protein IMP4 OS=Homo sapiens OX=9606 GN=IMP4 PE=1 SV=1	6	6	1	6	0	6	0	6	0	#DIV/0!	yes
1	sp|Q96PK6|RBM14_HUMAN	21.7	669	69491	RNA-binding protein 14 OS=Homo sapiens OX=9606 GN=RBM14 PE=1 SV=2	13	13	1	6	7	6	7	6	7	0.857143	no
1	sp|Q9NV31|IMP3_HUMAN	53.3	184	21850	U3 small nucleolar ribonucleoprotein protein IMP3 OS=Homo sapiens OX=9606 GN=IMP3 PE=1 SV=1	6	6	1	6	0	6	0	6	0	#DIV/0!	yes
1	sp|Q9NXF1|TEX10_HUMAN	8.8	929	105673	Testis-expressed protein 10 OS=Homo sapiens OX=9606 GN=TEX10 PE=1 SV=2	6	6	1	6	0	6	0	6	0	#DIV/0!	yes
1	sp|Q9P015|RM15_HUMAN	37.8	296	33419	39S ribosomal protein L15, mitochondrial OS=Homo sapiens OX=9606 GN=MRPL15 PE=1 SV=1	9	9	1	6	3	6	3	6	3	2	no
1	sp|Q9Y265|RUVB1_HUMAN	23.2	456	50227	RuvB-like 1 OS=Homo sapiens OX=9606 GN=RUVBL1 PE=1 SV=1	8	8	1	6	2	6	2	6	2	3	yes
1	sp|Q9Y520|PRC2C_HUMAN	2.7	2896	316907	Protein PRRC2C OS=Homo sapiens OX=9606 GN=PRRC2C PE=1 SV=4	6	6	1	6	0	6	0	6	0	#DIV/0!	yes
1	sp|Q9Y5B9|SP16H_HUMAN	7.5	1047	119912	FACT complex subunit SPT16 OS=Homo sapiens OX=9606 GN=SUPT16H PE=1 SV=1	6	6	1	6	0	6	0	6	0	#DIV/0!	yes
1	sp|A0A075B6S2|KVD29_HUMAN	16.7	120	13143	Immunoglobulin kappa variable 2D-29 OS=Homo sapiens OX=9606 GN=IGKV2D-29 PE=3 SV=1	9	7	0.778	6	3	5	2	5.833	3	1.94433	no	sp|A0A075B6S2|KVD29_HUMAN, tr|A0A075B6R9|A0A075B6R9_HUMAN
1	sp|P48643|TCPE_HUMAN	23.7	541	59670	T-complex protein 1 subunit epsilon OS=Homo sapiens OX=9606 GN=CCT5 PE=1 SV=1	11	10	0.909	6	5	5	5	5.625	5	1.125	no	sp|P48643|TCPE_HUMAN, sp|P50991|TCPD_HUMAN
1	sp|Q9BUF5|TBB6_HUMAN	24.7	446	49857	Tubulin beta-6 chain OS=Homo sapiens OX=9606 GN=TUBB6 PE=1 SV=1	29	3	0.103	22	7	2	1	5.502	1.857	2.96284	yes	sp|P04350|TBB4A_HUMAN, sp|P07437|TBB5_HUMAN, sp|P68371|TBB4B_HUMAN, sp|Q13509|TBB3_HUMAN, sp|Q13885|TBB2A_HUMAN, sp|Q9BUF5|TBB6_HUMAN, sp|Q9BVA1|TBB2B_HUMAN
1	sp|P08579|RU2B_HUMAN	29.8	225	25486	U2 small nuclear ribonucleoprotein B'' OS=Homo sapiens OX=9606 GN=SNRPB2 PE=1 SV=1	12	9	0.75	6	6	5	4	5.5	4.8	1.14583	no	sp|P08579|RU2B_HUMAN, sp|P09012|SNRPA_HUMAN
1	sp|P09012|SNRPA_HUMAN	25.2	282	31279	U1 small nuclear ribonucleoprotein A OS=Homo sapiens OX=9606 GN=SNRPA PE=1 SV=3	14	11	0.786	6	8	5	6	5.5	7.2	0.763889	no	sp|P08579|RU2B_HUMAN, sp|P09012|SNRPA_HUMAN
1	sp|P78362|SRPK2_HUMAN	12.2	688	77526	SRSF protein kinase 2 OS=Homo sapiens OX=9606 GN=SRPK2 PE=1 SV=3	9	5	0.556	7	2	5	0	5.455	0	#DIV/0!	yes	sp|P78362|SRPK2_HUMAN, sp|Q96SB4|SRPK1_HUMAN
1	sp|Q09028|RBBP4_HUMAN	21.2	425	47655	Histone-binding protein RBBP4 OS=Homo sapiens OX=9606 GN=RBBP4 PE=1 SV=3	10	4	0.4	7	3	3	1	5.4	2	2.7	yes	sp|Q09028|RBBP4_HUMAN, sp|Q16576|RBBP7_HUMAN
1	sp|Q06787|FMR1_HUMAN	21.5	632	71174	Synaptic functional regulator FMR1 OS=Homo sapiens OX=9606 GN=FMR1 PE=1 SV=1	13	12	0.923	6	7	5	7	5.128	7	0.732571	no	sp|P51114|FXR1_HUMAN, sp|P51116|FXR2_HUMAN, sp|Q06787|FMR1_HUMAN
1	sp|O43242|PSMD3_HUMAN	11.6	534	60977	26S proteasome non-ATPase regulatory subunit 3 OS=Homo sapiens OX=9606 GN=PSMD3 PE=1 SV=2	6	6	1	5	1	5	1	5	1	5	yes
1	sp|O60884|DNJA2_HUMAN	20.6	412	45745	DnaJ homolog subfamily A member 2 OS=Homo sapiens OX=9606 GN=DNAJA2 PE=1 SV=1	5	5	1	5	0	5	0	5	0	#DIV/0!	yes
1	sp|O75190|DNJB6_HUMAN	19	326	36087	DnaJ homolog subfamily B member 6 OS=Homo sapiens OX=9606 GN=DNAJB6 PE=1 SV=2	5	5	1	5	0	5	0	5	0	#DIV/0!	yes
1	sp|O75607|NPM3_HUMAN	36.5	178	19343	Nucleoplasmin-3 OS=Homo sapiens OX=9606 GN=NPM3 PE=1 SV=3	5	5	1	5	0	5	0	5	0	#DIV/0!	yes
1	sp|O76094|SRP72_HUMAN	8.3	671	74605	Signal recognition particle subunit SRP72 OS=Homo sapiens OX=9606 GN=SRP72 PE=1 SV=3	5	5	1	5	0	5	0	5	0	#DIV/0!	yes
1	sp|O94813|SLIT2_HUMAN	4.1	1529	169868	Slit homolog 2 protein OS=Homo sapiens OX=9606 GN=SLIT2 PE=1 SV=1	5	5	1	5	0	5	0	5	0	#DIV/0!	yes
1	sp|O95453|PARN_HUMAN	9.4	639	73450	Poly(A)-specific ribonuclease PARN OS=Homo sapiens OX=9606 GN=PARN PE=1 SV=1	5	5	1	5	0	5	0	5	0	#DIV/0!	yes
1	sp|P01591|IGJ_HUMAN	28.9	159	18098	Immunoglobulin J chain OS=Homo sapiens OX=9606 GN=JCHAIN PE=1 SV=4	6	6	1	5	1	5	1	5	1	5	yes
1	sp|P04083|ANXA1_HUMAN	28.9	346	38714	Annexin A1 OS=Homo sapiens OX=9606 GN=ANXA1 PE=1 SV=2	11	11	1	5	6	5	6	5	6	0.833333	no
1	sp|P04843|RPN1_HUMAN	13.3	607	68569	Dolichyl-diphosphooligosaccharide--protein glycosyltransferase subunit 1 OS=Homo sapiens OX=9606 GN=RPN1 PE=1 SV=1	7	7	1	5	2	5	2	5	2	2.5	yes
1	sp|P07237|PDIA1_HUMAN	22.8	508	57116	Protein disulfide-isomerase OS=Homo sapiens OX=9606 GN=P4HB PE=1 SV=3	12	12	1	5	7	5	7	5	7	0.714286	no
1	sp|P07737|PROF1_HUMAN	40.7	140	15054	Profilin-1 OS=Homo sapiens OX=9606 GN=PFN1 PE=1 SV=2	5	5	1	5	0	5	0	5	0	#DIV/0!	yes
1	sp|P10644|KAP0_HUMAN	25.2	381	42981	cAMP-dependent protein kinase type I-alpha regulatory subunit OS=Homo sapiens OX=9606 GN=PRKAR1A PE=1 SV=1	10	10	1	5	5	5	5	5	5	1	no
1	sp|P14780|MMP9_HUMAN	10.2	707	78457	Matrix metalloproteinase-9 OS=Homo sapiens OX=9606 GN=MMP9 PE=1 SV=3	5	5	1	5	0	5	0	5	0	#DIV/0!	yes
1	sp|P18583|SON_HUMAN	7.1	2426	263827	Protein SON OS=Homo sapiens OX=9606 GN=SON PE=1 SV=4	13	13	1	5	8	5	8	5	8	0.625	no
1	sp|P26641|EF1G_HUMAN	16.5	437	50118	Elongation factor 1-gamma OS=Homo sapiens OX=9606 GN=EEF1G PE=1 SV=3	5	5	1	5	0	5	0	5	0	#DIV/0!	yes
1	sp|P35251|RFC1_HUMAN	5.6	1148	128253	Replication factor C subunit 1 OS=Homo sapiens OX=9606 GN=RFC1 PE=1 SV=4	5	5	1	5	0	5	0	5	0	#DIV/0!	yes
1	sp|P40939|ECHA_HUMAN	9.2	763	82999	Trifunctional enzyme subunit alpha, mitochondrial OS=Homo sapiens OX=9606 GN=HADHA PE=1 SV=2	5	5	1	5	0	5	0	5	0	#DIV/0!	yes
1	sp|P41091|IF2G_HUMAN	15	472	51109	Eukaryotic translation initiation factor 2 subunit 3 OS=Homo sapiens OX=9606 GN=EIF2S3 PE=1 SV=3	5	5	1	5	0	5	0	5	0	#DIV/0!	yes
1	sp|P42166|LAP2A_HUMAN	17.6	694	75491	Lamina-associated polypeptide 2, isoform alpha OS=Homo sapiens OX=9606 GN=TMPO PE=1 SV=2	13	13	1	5	8	5	8	5	8	0.625	no
1	sp|P46060|RAGP1_HUMAN	10.9	587	63541	Ran GTPase-activating protein 1 OS=Homo sapiens OX=9606 GN=RANGAP1 PE=1 SV=1	5	5	1	5	0	5	0	5	0	#DIV/0!	yes
1	sp|P46783|RS10_HUMAN	23.6	165	18898	40S ribosomal protein S10 OS=Homo sapiens OX=9606 GN=RPS10 PE=1 SV=1	6	6	1	5	1	5	1	5	1	5	yes
1	sp|P49756|RBM25_HUMAN	18.1	843	100184	RNA-binding protein 25 OS=Homo sapiens OX=9606 GN=RBM25 PE=1 SV=3	17	17	1	5	12	5	12	5	12	0.416667	no
1	sp|P54108|CRIS3_HUMAN	19.6	245	27630	Cysteine-rich secretory protein 3 OS=Homo sapiens OX=9606 GN=CRISP3 PE=1 SV=1	5	5	1	5	0	5	0	5	0	#DIV/0!	yes
1	sp|P82663|RT25_HUMAN	39.9	173	20116	28S ribosomal protein S25, mitochondrial OS=Homo sapiens OX=9606 GN=MRPS25 PE=1 SV=1	8	8	1	5	3	5	3	5	3	1.66667	no
1	sp|P82675|RT05_HUMAN	17.7	430	48006	28S ribosomal protein S5, mitochondrial OS=Homo sapiens OX=9606 GN=MRPS5 PE=1 SV=2	7	7	1	5	2	5	2	5	2	2.5	yes
1	sp|Q00577|PURA_HUMAN	19.9	322	34910	Transcriptional activator protein Pur-alpha OS=Homo sapiens OX=9606 GN=PURA PE=1 SV=2	7	7	1	5	2	5	2	5	2	2.5	yes
1	sp|Q02413|DSG1_HUMAN	12.2	1049	113746	Desmoglein-1 OS=Homo sapiens OX=9606 GN=DSG1 PE=1 SV=2	14	14	1	5	9	5	9	5	9	0.555556	no
1	sp|Q06265|EXOS9_HUMAN	16.6	439	48948	Exosome complex component RRP45 OS=Homo sapiens OX=9606 GN=EXOSC9 PE=1 SV=3	7	7	1	5	2	5	2	5	2	2.5	yes
1	sp|Q08945|SSRP1_HUMAN	8.9	709	81074	FACT complex subunit SSRP1 OS=Homo sapiens OX=9606 GN=SSRP1 PE=1 SV=1	5	5	1	5	0	5	0	5	0	#DIV/0!	yes
1	sp|Q12899|TRI26_HUMAN	12.8	539	62165	Tripartite motif-containing protein 26 OS=Homo sapiens OX=9606 GN=TRIM26 PE=1 SV=1	5	5	1	5	0	5	0	5	0	#DIV/0!	yes
1	sp|Q13127|REST_HUMAN	20.6	1097	121871	RE1-silencing transcription factor OS=Homo sapiens OX=9606 GN=REST PE=1 SV=3	24	24	1	5	19	5	19	5	19	0.263158	no
1	sp|Q13283|G3BP1_HUMAN	19.7	466	52164	Ras GTPase-activating protein-binding protein 1 OS=Homo sapiens OX=9606 GN=G3BP1 PE=1 SV=1	6	6	1	5	1	5	1	5	1	5	yes
1	sp|Q14574|DSC3_HUMAN	10	896	99968	Desmocollin-3 OS=Homo sapiens OX=9606 GN=DSC3 PE=1 SV=3	9	9	1	5	4	5	4	5	4	1.25	no
1	sp|Q15287|RNPS1_HUMAN	22	305	34208	RNA-binding protein with serine-rich domain 1 OS=Homo sapiens OX=9606 GN=RNPS1 PE=1 SV=1	10	10	1	5	5	5	5	5	5	1	no
1	sp|Q15428|SF3A2_HUMAN	22	464	49255	Splicing factor 3A subunit 2 OS=Homo sapiens OX=9606 GN=SF3A2 PE=1 SV=2	12	12	1	5	7	5	7	5	7	0.714286	no
1	sp|Q16514|TAF12_HUMAN	34.2	161	17924	Transcription initiation factor TFIID subunit 12 OS=Homo sapiens OX=9606 GN=TAF12 PE=1 SV=1	7	7	1	5	2	5	2	5	2	2.5	yes
1	sp|Q16891|MIC60_HUMAN	8.4	758	83677	MICOS complex subunit MIC60 OS=Homo sapiens OX=9606 GN=IMMT PE=1 SV=1	5	5	1	5	0	5	0	5	0	#DIV/0!	yes
1	sp|Q4G0J3|LARP7_HUMAN	11.9	582	66898	La-related protein 7 OS=Homo sapiens OX=9606 GN=LARP7 PE=1 SV=1	6	6	1	5	1	5	1	5	1	5	yes
1	sp|Q5SY16|NOL9_HUMAN	14.5	702	79322	Polynucleotide 5'-hydroxyl-kinase NOL9 OS=Homo sapiens OX=9606 GN=NOL9 PE=1 SV=1	5	5	1	5	0	5	0	5	0	#DIV/0!	yes
1	sp|Q5T280|CI114_HUMAN	13	376	42008	Putative methyltransferase C9orf114 OS=Homo sapiens OX=9606 GN=SPOUT1 PE=1 SV=3	5	5	1	5	0	5	0	5	0	#DIV/0!	yes
1	sp|Q5UIP0|RIF1_HUMAN	3.6	2472	274463	Telomere-associated protein RIF1 OS=Homo sapiens OX=9606 GN=RIF1 PE=1 SV=2	6	6	1	5	1	5	1	5	1	5	yes
1	sp|Q68D10|SPT2_HUMAN	11.2	685	75598	Protein SPT2 homolog OS=Homo sapiens OX=9606 GN=SPTY2D1 PE=1 SV=3	5	5	1	5	0	5	0	5	0	#DIV/0!	yes
1	sp|Q6NSI4|RADX_HUMAN	7.8	855	97553	RPA-related protein RADX OS=Homo sapiens OX=9606 GN=RADX PE=1 SV=2	5	5	1	5	0	5	0	5	0	#DIV/0!	yes
1	sp|Q6UN15|FIP1_HUMAN	34.3	594	66526	Pre-mRNA 3'-end-processing factor FIP1 OS=Homo sapiens OX=9606 GN=FIP1L1 PE=1 SV=1	27	27	1	5	22	5	22	5	22	0.227273	no
1	sp|Q86V59|PNM8A_HUMAN	13.4	439	48160	Paraneoplastic antigen-like protein 8A OS=Homo sapiens OX=9606 GN=PNMA8A PE=1 SV=2	5	5	1	5	0	5	0	5	0	#DIV/0!	yes
1	sp|Q86XZ4|SPAS2_HUMAN	14.7	545	59544	Spermatogenesis-associated serine-rich protein 2 OS=Homo sapiens OX=9606 GN=SPATS2 PE=1 SV=1	5	5	1	5	0	5	0	5	0	#DIV/0!	yes
1	sp|Q8N5D0|WDTC1_HUMAN	9	677	75919	WD and tetratricopeptide repeats protein 1 OS=Homo sapiens OX=9606 GN=WDTC1 PE=1 SV=2	5	5	1	5	0	5	0	5	0	#DIV/0!	yes
1	sp|Q8NDD1|CA131_HUMAN	24.6	293	32610	Uncharacterized protein C1orf131 OS=Homo sapiens OX=9606 GN=C1orf131 PE=1 SV=4	5	5	1	5	0	5	0	5	0	#DIV/0!	yes
1	sp|Q8NFW8|NEUA_HUMAN	23.3	434	48379	N-acylneuraminate cytidylyltransferase OS=Homo sapiens OX=9606 GN=CMAS PE=1 SV=2	6	6	1	5	1	5	1	5	1	5	yes
1	sp|Q8NHQ9|DDX55_HUMAN	9.5	600	68546	ATP-dependent RNA helicase DDX55 OS=Homo sapiens OX=9606 GN=DDX55 PE=1 SV=3	6	6	1	5	1	5	1	5	1	5	yes
1	sp|Q8WVM0|TFB1M_HUMAN	22	346	39542	Dimethyladenosine transferase 1, mitochondrial OS=Homo sapiens OX=9606 GN=TFB1M PE=1 SV=1	5	5	1	5	0	5	0	5	0	#DIV/0!	yes
1	sp|Q8WXF1|PSPC1_HUMAN	20.7	523	58743	Paraspeckle component 1 OS=Homo sapiens OX=9606 GN=PSPC1 PE=1 SV=1	13	13	1	5	8	5	8	5	8	0.625	no
1	sp|Q969R5|LMBL2_HUMAN	7.9	705	79109	Lethal(3)malignant brain tumor-like protein 2 OS=Homo sapiens OX=9606 GN=L3MBTL2 PE=1 SV=1	5	5	1	5	0	5	0	5	0	#DIV/0!	yes
1	sp|Q96EY1|DNJA3_HUMAN	13.8	480	52488	DnaJ homolog subfamily A member 3, mitochondrial OS=Homo sapiens OX=9606 GN=DNAJA3 PE=1 SV=2	6	6	1	5	1	5	1	5	1	5	yes
1	sp|Q96QR8|PURB_HUMAN	23.7	312	33240	Transcriptional activator protein Pur-beta OS=Homo sapiens OX=9606 GN=PURB PE=1 SV=3	7	7	1	5	2	5	2	5	2	2.5	yes
1	sp|Q9BQ75|CMS1_HUMAN	22.2	279	31884	Protein CMSS1 OS=Homo sapiens OX=9606 GN=CMSS1 PE=1 SV=2	6	6	1	5	1	5	1	5	1	5	yes
1	sp|Q9C0J8|WDR33_HUMAN	28.1	1336	145890	pre-mRNA 3' end processing protein WDR33 OS=Homo sapiens OX=9606 GN=WDR33 PE=1 SV=2	31	31	1	5	26	5	26	5	26	0.192308	no
1	sp|Q9H8H2|DDX31_HUMAN	8.7	851	94086	Probable ATP-dependent RNA helicase DDX31 OS=Homo sapiens OX=9606 GN=DDX31 PE=1 SV=2	5	5	1	5	0	5	0	5	0	#DIV/0!	yes
1	sp|Q9NNW5|WDR6_HUMAN	9.1	1121	121723	WD repeat-containing protein 6 OS=Homo sapiens OX=9606 GN=WDR6 PE=1 SV=1	5	5	1	5	0	5	0	5	0	#DIV/0!	yes
1	sp|Q9NSI2|F207A_HUMAN	17.8	230	25456	Protein FAM207A OS=Homo sapiens OX=9606 GN=FAM207A PE=1 SV=2	5	5	1	5	0	5	0	5	0	#DIV/0!	yes
1	sp|Q9NUL7|DDX28_HUMAN	12.2	540	59580	Probable ATP-dependent RNA helicase DDX28 OS=Homo sapiens OX=9606 GN=DDX28 PE=1 SV=2	5	5	1	5	0	5	0	5	0	#DIV/0!	yes
1	sp|Q9P2I0|CPSF2_HUMAN	32.4	782	88486	Cleavage and polyadenylation specificity factor subunit 2 OS=Homo sapiens OX=9606 GN=CPSF2 PE=1 SV=2	25	25	1	5	20	5	20	5	20	0.25	no
1	sp|Q9UHB9|SRP68_HUMAN	14.7	627	70729	Signal recognition particle subunit SRP68 OS=Homo sapiens OX=9606 GN=SRP68 PE=1 SV=2	5	5	1	5	0	5	0	5	0	#DIV/0!	yes
1	sp|Q9ULX6|AKP8L_HUMAN	14.2	646	71639	A-kinase anchor protein 8-like OS=Homo sapiens OX=9606 GN=AKAP8L PE=1 SV=4	6	6	1	5	1	5	1	5	1	5	yes
1	sp|Q9Y230|RUVB2_HUMAN	17.9	463	51156	RuvB-like 2 OS=Homo sapiens OX=9606 GN=RUVBL2 PE=1 SV=3	10	10	1	5	5	5	5	5	5	1	no
1	sp|Q9Y3Y2|CHTOP_HUMAN	21	248	26396	Chromatin target of PRMT1 protein OS=Homo sapiens OX=9606 GN=CHTOP PE=1 SV=2	8	8	1	5	3	5	3	5	3	1.66667	no
1	sp|Q9Y5Q9|TF3C3_HUMAN	9.4	886	101271	General transcription factor 3C polypeptide 3 OS=Homo sapiens OX=9606 GN=GTF3C3 PE=1 SV=1	5	5	1	5	0	5	0	5	0	#DIV/0!	yes
1	sp|Q9Y676|RT18B_HUMAN	22.9	258	29395	28S ribosomal protein S18b, mitochondrial OS=Homo sapiens OX=9606 GN=MRPS18B PE=1 SV=1	7	7	1	5	2	5	2	5	2	2.5	yes
1	sp|Q9Y6V7|DDX49_HUMAN	10.1	483	54226	Probable ATP-dependent RNA helicase DDX49 OS=Homo sapiens OX=9606 GN=DDX49 PE=1 SV=1	5	5	1	5	0	5	0	5	0	#DIV/0!	yes
1	sp|P04350|TBB4A_HUMAN	59	444	49585	Tubulin beta-4A chain OS=Homo sapiens OX=9606 GN=TUBB4A PE=1 SV=2	67	1	0.015	47	20	1	0	4.956	1	4.956	yes	sp|P04350|TBB4A_HUMAN, sp|P07437|TBB5_HUMAN, sp|P68371|TBB4B_HUMAN, sp|Q13509|TBB3_HUMAN, sp|Q13885|TBB2A_HUMAN, sp|Q9BUF5|TBB6_HUMAN, sp|Q9BVA1|TBB2B_HUMAN
1	sp|Q7KZI7|MARK2_HUMAN	10.3	788	87910	Serine/threonine-protein kinase MARK2 OS=Homo sapiens OX=9606 GN=MARK2 PE=1 SV=2	5	4	0.8	5	0	4	0	4.8	0	#DIV/0!	yes	sp|P27448|MARK3_HUMAN, sp|Q7KZI7|MARK2_HUMAN
1	sp|Q96L21|RL10L_HUMAN	41.1	214	24519	60S ribosomal protein L10-like OS=Homo sapiens OX=9606 GN=RPL10L PE=1 SV=3	21	3	0.143	17	4	3	0	4.68	0	#DIV/0!	yes	sp|P27635|RL10_HUMAN, sp|Q96L21|RL10L_HUMAN
1	sp|Q9BQ04|RBM4B_HUMAN	17.5	359	40149	RNA-binding protein 4B OS=Homo sapiens OX=9606 GN=RBM4B PE=1 SV=1	6	2	0.333	6	0	2	0	4.667	0	#DIV/0!	yes	sp|Q9BQ04|RBM4B_HUMAN, sp|Q9BWF3|RBM4_HUMAN
1	sp|P0C0S5|H2AZ_HUMAN	31.2	128	13553	Histone H2A.Z OS=Homo sapiens OX=9606 GN=H2AFZ PE=1 SV=2	10	5	0.5	7	3	4	1	4.545	1.333	3.4096	yes	sp|P04908|H2A1B_HUMAN, sp|P0C0S5|H2AZ_HUMAN, sp|P0C0S8|H2A1_HUMAN, sp|P16104|H2AX_HUMAN
1	sp|P62195|PRS8_HUMAN	14.3	406	45626	26S proteasome regulatory subunit 8 OS=Homo sapiens OX=9606 GN=PSMC5 PE=1 SV=1	5	4	0.8	5	0	4	0	4.5	0	#DIV/0!	yes	sp|P62195|PRS8_HUMAN, sp|Q8NB90|AFG2H_HUMAN
1	sp|Q8NB90|AFG2H_HUMAN	11.4	893	97903	ATPase family protein 2 homolog OS=Homo sapiens OX=9606 GN=SPATA5 PE=1 SV=3	5	4	0.8	5	0	4	0	4.5	0	#DIV/0!	yes	sp|P62195|PRS8_HUMAN, sp|Q8NB90|AFG2H_HUMAN
1	sp|Q13242|SRSF9_HUMAN	51.6	221	25542	Serine/arginine-rich splicing factor 9 OS=Homo sapiens OX=9606 GN=SRSF9 PE=1 SV=1	17	16	0.941	5	12	4	12	4.2	12	0.35	no	sp|Q07955|SRSF1_HUMAN, sp|Q13242|SRSF9_HUMAN
1	sp|Q13243|SRSF5_HUMAN	19.5	272	31263	Serine/arginine-rich splicing factor 5 OS=Homo sapiens OX=9606 GN=SRSF5 PE=1 SV=1	8	6	0.75	5	3	4	2	4.174	2.133	1.95687	no	sp|Q08170|SRSF4_HUMAN, sp|Q13243|SRSF5_HUMAN, sp|Q13247|SRSF6_HUMAN
1	sp|Q9NSB2|KRT84_HUMAN	12.5	600	64842	Keratin, type II cuticular Hb4 OS=Homo sapiens OX=9606 GN=KRT84 PE=2 SV=2	13	3	0.231	8	5	3	0	4.083	0	#DIV/0!	yes	CONT_049|gi|88052|pir||A32568, CONT_072|gi|547754|sp|P35908|K22E_HUMAN, CONT_073|gi|87303|pir||JS0487, CONT_102|gi|88044|pir||S01068, CONT_129|gi|1346344|sp|P02538|K2CA_HUMAN, CONT_130|gi|1346345|sp|P04259|K2CB_HUMAN, CONT_133|gi|1346349|sp|P48669|K2CF_HUMAN, CONT_142|gi|88053|pir||A29666, sp|O95678|K2C75_HUMAN, sp|P08670|VIME_HUMAN, sp|P08729|K2C7_HUMAN, sp|P13647|K2C5_HUMAN, sp|P35908|K22E_HUMA…
1	sp|Q15366|PCBP2_HUMAN	23.3	365	38580	Poly(rC)-binding protein 2 OS=Homo sapiens OX=9606 GN=PCBP2 PE=1 SV=1	11	5	0.455	6	5	3	2	4	4.333	0.923148	no	sp|P57721|PCBP3_HUMAN, sp|Q15365|PCBP1_HUMAN, sp|Q15366|PCBP2_HUMAN
1	sp|P42677|RS27_HUMAN	41.7	84	9461	40S ribosomal protein S27 OS=Homo sapiens OX=9606 GN=RPS27 PE=1 SV=3	8	4	0.5	5	3	2	2	4	3	1.33333	no	sp|P42677|RS27_HUMAN, sp|Q71UM5|RS27L_HUMAN
1	sp|O14646|CHD1_HUMAN	1.9	1710	196685	Chromodomain-helicase-DNA-binding protein 1 OS=Homo sapiens OX=9606 GN=CHD1 PE=1 SV=2	4	4	1	4	0	4	0	4	0	#DIV/0!	yes
1	sp|O43167|ZBT24_HUMAN	13.8	697	78281	Zinc finger and BTB domain-containing protein 24 OS=Homo sapiens OX=9606 GN=ZBTB24 PE=1 SV=2	12	12	1	4	8	4	8	4	8	0.5	no
1	sp|O75400|PR40A_HUMAN	13.2	957	108804	Pre-mRNA-processing factor 40 homolog A OS=Homo sapiens OX=9606 GN=PRPF40A PE=1 SV=2	14	14	1	4	10	4	10	4	10	0.4	no
1	sp|O75976|CBPD_HUMAN	13.6	1380	152929	Carboxypeptidase D OS=Homo sapiens OX=9606 GN=CPD PE=1 SV=2	16	16	1	4	12	4	12	4	12	0.333333	no
1	sp|O95639|CPSF4_HUMAN	43.9	269	30255	Cleavage and polyadenylation specificity factor subunit 4 OS=Homo sapiens OX=9606 GN=CPSF4 PE=1 SV=1	12	12	1	4	8	4	8	4	8	0.5	no
1	sp|O95816|BAG2_HUMAN	27	211	23772	BAG family molecular chaperone regulator 2 OS=Homo sapiens OX=9606 GN=BAG2 PE=1 SV=1	4	4	1	4	0	4	0	4	0	#DIV/0!	yes
1	sp|P02545|LMNA_HUMAN	8.3	664	74139	Prelamin-A/C OS=Homo sapiens OX=9606 GN=LMNA PE=1 SV=1	6	6	1	4	2	4	2	4	2	2	no
1	sp|P02766|TTHY_HUMAN	34.7	147	15887	Transthyretin OS=Homo sapiens OX=9606 GN=TTR PE=1 SV=1	4	4	1	4	0	4	0	4	0	#DIV/0!	yes
1	sp|P05198|IF2A_HUMAN	20.3	315	36112	Eukaryotic translation initiation factor 2 subunit 1 OS=Homo sapiens OX=9606 GN=EIF2S1 PE=1 SV=3	4	4	1	4	0	4	0	4	0	#DIV/0!	yes
1	sp|P06576|ATPB_HUMAN	19.7	529	56559	ATP synthase subunit beta, mitochondrial OS=Homo sapiens OX=9606 GN=ATP5F1B PE=1 SV=3	10	10	1	4	6	4	6	4	6	0.666667	no
1	sp|P07339|CATD_HUMAN	27.9	412	44552	Cathepsin D OS=Homo sapiens OX=9606 GN=CTSD PE=1 SV=1	11	11	1	4	7	4	7	4	7	0.571429	no
1	sp|P09001|RM03_HUMAN	14.4	348	38632	39S ribosomal protein L3, mitochondrial OS=Homo sapiens OX=9606 GN=MRPL3 PE=1 SV=1	5	5	1	4	1	4	1	4	1	4	yes
1	sp|P11171|41_HUMAN	10.9	864	97016	Protein 4.1 OS=Homo sapiens OX=9606 GN=EPB41 PE=1 SV=4	8	8	1	4	4	4	4	4	4	1	no
1	sp|P14618|KPYM_HUMAN	15.3	531	57936	Pyruvate kinase PKM OS=Homo sapiens OX=9606 GN=PKM PE=1 SV=4	7	7	1	4	3	4	3	4	3	1.33333	no
1	sp|P14868|SYDC_HUMAN	10.8	501	57136	Aspartate--tRNA ligase, cytoplasmic OS=Homo sapiens OX=9606 GN=DARS PE=1 SV=2	4	4	1	4	0	4	0	4	0	#DIV/0!	yes
1	sp|P16615|AT2A2_HUMAN	6.1	1042	114756	Sarcoplasmic/endoplasmic reticulum calcium ATPase 2 OS=Homo sapiens OX=9606 GN=ATP2A2 PE=1 SV=1	4	4	1	4	0	4	0	4	0	#DIV/0!	yes
1	sp|P24158|PRTN3_HUMAN	18.4	256	27807	Myeloblastin OS=Homo sapiens OX=9606 GN=PRTN3 PE=1 SV=3	6	6	1	4	2	4	2	4	2	2	no
1	sp|P25311|ZA2G_HUMAN	31.2	298	34258	Zinc-alpha-2-glycoprotein OS=Homo sapiens OX=9606 GN=AZGP1 PE=1 SV=2	14	14	1	4	10	4	10	4	10	0.4	no
1	sp|P47756|CAPZB_HUMAN	19.9	277	31350	F-actin-capping protein subunit beta OS=Homo sapiens OX=9606 GN=CAPZB PE=1 SV=4	8	8	1	4	4	4	4	4	4	1	no
1	sp|P60174|TPIS_HUMAN	19.9	286	30791	Triosephosphate isomerase OS=Homo sapiens OX=9606 GN=TPI1 PE=1 SV=3	4	4	1	4	0	4	0	4	0	#DIV/0!	yes
1	sp|P62487|RPB7_HUMAN	45.9	172	19294	DNA-directed RNA polymerase II subunit RPB7 OS=Homo sapiens OX=9606 GN=POLR2G PE=1 SV=1	8	8	1	4	4	4	4	4	4	1	no
1	sp|P62857|RS28_HUMAN	52.2	69	7841	40S ribosomal protein S28 OS=Homo sapiens OX=9606 GN=RPS28 PE=1 SV=1	7	7	1	4	3	4	3	4	3	1.33333	no
1	sp|P62937|PPIA_HUMAN	40	165	18012	Peptidyl-prolyl cis-trans isomerase A OS=Homo sapiens OX=9606 GN=PPIA PE=1 SV=2	7	7	1	4	3	4	3	4	3	1.33333	no
1	sp|P78406|RAE1L_HUMAN	13	368	40968	mRNA export factor OS=Homo sapiens OX=9606 GN=RAE1 PE=1 SV=1	5	5	1	4	1	4	1	4	1	4	yes
1	sp|Q14157|UBP2L_HUMAN	6.4	1087	114533	Ubiquitin-associated protein 2-like OS=Homo sapiens OX=9606 GN=UBAP2L PE=1 SV=2	5	5	1	4	1	4	1	4	1	4	yes
1	sp|Q14204|DYHC1_HUMAN	1.4	4646	532401	Cytoplasmic dynein 1 heavy chain 1 OS=Homo sapiens OX=9606 GN=DYNC1H1 PE=1 SV=5	4	4	1	4	0	4	0	4	0	#DIV/0!	yes
1	sp|Q15370|ELOB_HUMAN	46.6	118	13133	Elongin-B OS=Homo sapiens OX=9606 GN=ELOB PE=1 SV=1	4	4	1	4	0	4	0	4	0	#DIV/0!	yes
1	sp|Q15427|SF3B4_HUMAN	17	424	44385	Splicing factor 3B subunit 4 OS=Homo sapiens OX=9606 GN=SF3B4 PE=1 SV=1	8	8	1	4	4	4	4	4	4	1	no
1	sp|Q3V6T2|GRDN_HUMAN	3.3	1871	216039	Girdin OS=Homo sapiens OX=9606 GN=CCDC88A PE=1 SV=2	4	4	1	4	0	4	0	4	0	#DIV/0!	yes
1	sp|Q5T749|KPRP_HUMAN	14.9	579	64135	Keratinocyte proline-rich protein OS=Homo sapiens OX=9606 GN=KPRP PE=1 SV=1	9	9	1	4	5	4	5	4	5	0.8	no
1	sp|Q6UWP8|SBSN_HUMAN	26.8	590	60540	Suprabasin OS=Homo sapiens OX=9606 GN=SBSN PE=1 SV=2	7	7	1	4	3	4	3	4	3	1.33333	no
1	sp|Q71F23|CENPU_HUMAN	16	418	47521	Centromere protein U OS=Homo sapiens OX=9606 GN=CENPU PE=1 SV=1	4	4	1	4	0	4	0	4	0	#DIV/0!	yes
1	sp|Q76FK4|NOL8_HUMAN	5.5	1167	131615	Nucleolar protein 8 OS=Homo sapiens OX=9606 GN=NOL8 PE=1 SV=1	4	4	1	4	0	4	0	4	0	#DIV/0!	yes
1	sp|Q8IX01|SUGP2_HUMAN	3	1082	120206	SURP and G-patch domain-containing protein 2 OS=Homo sapiens OX=9606 GN=SUGP2 PE=1 SV=2	4	4	1	4	0	4	0	4	0	#DIV/0!	yes
1	sp|Q8TAD8|SNIP1_HUMAN	22.5	396	45777	Smad nuclear-interacting protein 1 OS=Homo sapiens OX=9606 GN=SNIP1 PE=1 SV=1	6	6	1	4	2	4	2	4	2	2	no
1	sp|Q8WYQ5|DGCR8_HUMAN	8.5	773	86044	Microprocessor complex subunit DGCR8 OS=Homo sapiens OX=9606 GN=DGCR8 PE=1 SV=1	4	4	1	4	0	4	0	4	0	#DIV/0!	yes
1	sp|Q92665|RT31_HUMAN	18.5	395	45318	28S ribosomal protein S31, mitochondrial OS=Homo sapiens OX=9606 GN=MRPS31 PE=1 SV=3	10	10	1	4	6	4	6	4	6	0.666667	no
1	sp|Q96AV8|E2F7_HUMAN	11.9	911	99887	Transcription factor E2F7 OS=Homo sapiens OX=9606 GN=E2F7 PE=1 SV=3	8	8	1	4	4	4	4	4	4	1	no
1	sp|Q96S59|RANB9_HUMAN	14.7	729	77846	Ran-binding protein 9 OS=Homo sapiens OX=9606 GN=RANBP9 PE=1 SV=1	10	10	1	4	6	4	6	4	6	0.666667	no
1	sp|Q9BRT6|LLPH_HUMAN	42.6	129	15225	Protein LLP homolog OS=Homo sapiens OX=9606 GN=LLPH PE=1 SV=1	4	4	1	4	0	4	0	4	0	#DIV/0!	yes
1	sp|Q9BTD8|RBM42_HUMAN	14.8	480	50413	RNA-binding protein 42 OS=Homo sapiens OX=9606 GN=RBM42 PE=1 SV=1	7	7	1	4	3	4	3	4	3	1.33333	no
1	sp|Q9H7D7|WDR26_HUMAN	21.8	661	72123	WD repeat-containing protein 26 OS=Homo sapiens OX=9606 GN=WDR26 PE=1 SV=3	11	11	1	4	7	4	7	4	7	0.571429	no
1	sp|Q9HC36|MRM3_HUMAN	9.8	420	47019	rRNA methyltransferase 3, mitochondrial OS=Homo sapiens OX=9606 GN=MRM3 PE=1 SV=2	4	4	1	4	0	4	0	4	0	#DIV/0!	yes
1	sp|Q9HD33|RM47_HUMAN	27.6	250	29450	39S ribosomal protein L47, mitochondrial OS=Homo sapiens OX=9606 GN=MRPL47 PE=1 SV=2	5	5	1	4	1	4	1	4	1	4	yes
1	sp|Q9NPE3|NOP10_HUMAN	70.3	64	7706	H/ACA ribonucleoprotein complex subunit 3 OS=Homo sapiens OX=9606 GN=NOP10 PE=1 SV=1	4	4	1	4	0	4	0	4	0	#DIV/0!	yes
1	sp|Q9NX24|NHP2_HUMAN	24.8	153	17201	H/ACA ribonucleoprotein complex subunit 2 OS=Homo sapiens OX=9606 GN=NHP2 PE=1 SV=1	4	4	1	4	0	4	0	4	0	#DIV/0!	yes
1	sp|Q9NZB2|F120A_HUMAN	15.3	1118	121886	Constitutive coactivator of PPAR-gamma-like protein 1 OS=Homo sapiens OX=9606 GN=FAM120A PE=1 SV=2	15	15	1	4	11	4	11	4	11	0.363636	no
1	sp|Q9P2N5|RBM27_HUMAN	4.7	1060	118717	RNA-binding protein 27 OS=Homo sapiens OX=9606 GN=RBM27 PE=1 SV=2	4	4	1	4	0	4	0	4	0	#DIV/0!	yes
1	sp|Q9UBB4|ATX10_HUMAN	12.2	475	53488	Ataxin-10 OS=Homo sapiens OX=9606 GN=ATXN10 PE=1 SV=1	5	5	1	4	1	4	1	4	1	4	yes
1	sp|Q9UBU9|NXF1_HUMAN	12.4	619	70182	Nuclear RNA export factor 1 OS=Homo sapiens OX=9606 GN=NXF1 PE=1 SV=1	4	4	1	4	0	4	0	4	0	#DIV/0!	yes
1	sp|Q9UG63|ABCF2_HUMAN	7.7	623	71289	ATP-binding cassette sub-family F member 2 OS=Homo sapiens OX=9606 GN=ABCF2 PE=1 SV=2	4	4	1	4	0	4	0	4	0	#DIV/0!	yes
1	sp|Q9UGY1|NOL12_HUMAN	28.6	213	24663	Nucleolar protein 12 OS=Homo sapiens OX=9606 GN=NOL12 PE=1 SV=1	4	4	1	4	0	4	0	4	0	#DIV/0!	yes
1	sp|Q9Y285|SYFA_HUMAN	12.8	508	57563	Phenylalanine--tRNA ligase alpha subunit OS=Homo sapiens OX=9606 GN=FARSA PE=1 SV=3	6	6	1	4	2	4	2	4	2	2	no
1	sp|Q9Y2R5|RT17_HUMAN	60	130	14502	28S ribosomal protein S17, mitochondrial OS=Homo sapiens OX=9606 GN=MRPS17 PE=1 SV=1	6	6	1	4	2	4	2	4	2	2	no
1	sp|Q9Y2R9|RT07_HUMAN	41.3	242	28134	28S ribosomal protein S7, mitochondrial OS=Homo sapiens OX=9606 GN=MRPS7 PE=1 SV=2	12	12	1	4	8	4	8	4	8	0.5	no
1	sp|Q86Y46|K2C73_HUMAN	7.8	540	58923	Keratin, type II cytoskeletal 73 OS=Homo sapiens OX=9606 GN=KRT73 PE=1 SV=1	12	0	0	6	6	0	0	0.5	0			CONT_049|gi|88052|pir||A32568, CONT_072|gi|547754|sp|P35908|K22E_HUMAN, CONT_073|gi|87303|pir||JS0487, CONT_102|gi|88044|pir||S01068, CONT_129|gi|1346344|sp|P02538|K2CA_HUMAN, CONT_130|gi|1346345|sp|P04259|K2CB_HUMAN, CONT_133|gi|1346349|sp|P48669|K2CF_HUMAN, CONT_142|gi|88053|pir||A29666, sp|O95678|K2C75_HUMAN, sp|P08729|K2C7_HUMAN, sp|P12036|NFH_HUMAN, sp|P13647|K2C5_HUMAN, sp|P35908|K22E_HUMAN…
1	sp|Q9Y3F4|STRAP_HUMAN	19.4	350	38438	Serine-threonine kinase receptor-associated protein OS=Homo sapiens OX=9606 GN=STRAP PE=1 SV=1	4	4	1	4	0	4	0	4	0	#DIV/0!	yes
1	sp|Q5T9A4|ATD3B_HUMAN	10.2	648	72572	ATPase family AAA domain-containing protein 3B OS=Homo sapiens OX=9606 GN=ATAD3B PE=1 SV=1	9	2	0.222	8	1	2	0	3.714	0	#DIV/0!	yes	sp|Q5T9A4|ATD3B_HUMAN, sp|Q9NVI7|ATD3A_HUMAN
1	sp|P07900|HS90A_HUMAN	11.6	732	84659	Heat shock protein HSP 90-alpha OS=Homo sapiens OX=9606 GN=HSP90AA1 PE=1 SV=5	12	4	0.333	7	5	2	2	3.667	3.5	1.04771	no	sp|P07900|HS90A_HUMAN, sp|P08238|HS90B_HUMAN
1	sp|Q16576|RBBP7_HUMAN	20	425	47820	Histone-binding protein RBBP7 OS=Homo sapiens OX=9606 GN=RBBP7 PE=1 SV=1	9	3	0.333	6	3	2	1	3.6	2	1.8	no	sp|Q09028|RBBP4_HUMAN, sp|Q16576|RBBP7_HUMAN
1	sp|Q5JUX0|SPIN3_HUMAN	49.2	258	29207	Spindlin-3 OS=Homo sapiens OX=9606 GN=SPIN3 PE=1 SV=1	11	6	0.545	6	5	3	3	3.529	3.273	1.07822	no	sp|Q5JUX0|SPIN3_HUMAN, sp|Q9Y657|SPIN1_HUMAN
1	sp|Q9P0M6|H2AW_HUMAN	19.4	372	40058	Core histone macro-H2A.2 OS=Homo sapiens OX=9606 GN=H2AFY2 PE=1 SV=3	8	3	0.375	6	2	3	0	3.529	1	3.529	yes	sp|O75367|H2AY_HUMAN, sp|Q9P0M6|H2AW_HUMAN
1	sp|P50991|TCPD_HUMAN	9.5	539	57924	T-complex protein 1 subunit delta OS=Homo sapiens OX=9606 GN=CCT4 PE=1 SV=4	4	3	0.75	4	0	3	0	3.375	0	#DIV/0!	yes	sp|P48643|TCPE_HUMAN, sp|P50991|TCPD_HUMAN
1	sp|Q14004|CDK13_HUMAN	3.8	1512	164921	Cyclin-dependent kinase 13 OS=Homo sapiens OX=9606 GN=CDK13 PE=1 SV=2	4	2	0.5	4	0	2	0	3.333	0	#DIV/0!	yes	sp|P06493|CDK1_HUMAN, sp|Q14004|CDK13_HUMAN, sp|Q9NYV4|CDK12_HUMAN
1	sp|Q13509|TBB3_HUMAN	33.8	450	50432	Tubulin beta-3 chain OS=Homo sapiens OX=9606 GN=TUBB3 PE=1 SV=2	48	1	0.021	36	12	1	0	3.278	0	#DIV/0!	yes	sp|P04350|TBB4A_HUMAN, sp|P07437|TBB5_HUMAN, sp|P68371|TBB4B_HUMAN, sp|Q13509|TBB3_HUMAN, sp|Q13885|TBB2A_HUMAN, sp|Q9BUF5|TBB6_HUMAN, sp|Q9BVA1|TBB2B_HUMAN
1	sp|Q969Q0|RL36L_HUMAN	46.2	106	12469	60S ribosomal protein L36a-like OS=Homo sapiens OX=9606 GN=RPL36AL PE=1 SV=3	11	1	0.091	10	1	1	0	3.25	0.5	6.5	yes	sp|P83881|RL36A_HUMAN, sp|Q969Q0|RL36L_HUMAN
1	sp|Q92769|HDAC2_HUMAN	17.4	488	55364	Histone deacetylase 2 OS=Homo sapiens OX=9606 GN=HDAC2 PE=1 SV=2	7	2	0.286	6	1	2	0	3.143	0	#DIV/0!	yes	sp|Q13547|HDAC1_HUMAN, sp|Q92769|HDAC2_HUMAN
1	sp|O60306|AQR_HUMAN	5.1	1485	171293	RNA helicase aquarius OS=Homo sapiens OX=9606 GN=AQR PE=1 SV=4	7	6	0.857	4	3	3	3	3.136	3	1.04533	no	sp|O60306|AQR_HUMAN, sp|Q5JTH9|RRP12_HUMAN
1	sp|Q9NUL3|STAU2_HUMAN	12.3	570	62608	Double-stranded RNA-binding protein Staufen homolog 2 OS=Homo sapiens OX=9606 GN=STAU2 PE=1 SV=2	7	4	0.571	4	3	3	1	3.136	1.4	2.24	no	sp|O95793|STAU1_HUMAN, sp|Q9NUL3|STAU2_HUMAN
1	sp|P31942|HNRH3_HUMAN	20.5	346	36926	Heterogeneous nuclear ribonucleoprotein H3 OS=Homo sapiens OX=9606 GN=HNRNPH3 PE=1 SV=2	7	5	0.714	4	3	3	2	3.115	2.111	1.4756	no	sp|P31942|HNRH3_HUMAN, sp|P31943|HNRH1_HUMAN, sp|P55795|HNRH2_HUMAN
1	sp|A8MWD9|RUXGL_HUMAN	26.3	76	8544	Putative small nuclear ribonucleoprotein G-like protein 15 OS=Homo sapiens OX=9606 GN=SNRPGP15 PE=5 SV=2	5	5	1	3	2	3	2	3	2	1.5	no
1	sp|E9PRG8|CK098_HUMAN	32.5	123	14234	Uncharacterized protein C11orf98 OS=Homo sapiens OX=9606 GN=C11orf98 PE=4 SV=2	3	3	1	3	0	3	0	3	0	#DIV/0!	yes
1	sp|O00505|IMA4_HUMAN	7.5	521	57810	Importin subunit alpha-4 OS=Homo sapiens OX=9606 GN=KPNA3 PE=1 SV=2	3	3	1	3	0	3	0	3	0	#DIV/0!	yes
1	sp|O43175|SERA_HUMAN	5.3	533	56650	D-3-phosphoglycerate dehydrogenase OS=Homo sapiens OX=9606 GN=PHGDH PE=1 SV=4	3	3	1	3	0	3	0	3	0	#DIV/0!	yes
1	sp|O43795|MYO1B_HUMAN	4	1136	131983	Unconventional myosin-Ib OS=Homo sapiens OX=9606 GN=MYO1B PE=1 SV=3	5	5	1	3	2	3	2	3	2	1.5	no
1	sp|O60762|DPM1_HUMAN	12.7	260	29634	Dolichol-phosphate mannosyltransferase subunit 1 OS=Homo sapiens OX=9606 GN=DPM1 PE=1 SV=1	3	3	1	3	0	3	0	3	0	#DIV/0!	yes
1	sp|O60841|IF2P_HUMAN	3.3	1220	138825	Eukaryotic translation initiation factor 5B OS=Homo sapiens OX=9606 GN=EIF5B PE=1 SV=4	3	3	1	3	0	3	0	3	0	#DIV/0!	yes
1	sp|O75461|E2F6_HUMAN	15.3	281	31844	Transcription factor E2F6 OS=Homo sapiens OX=9606 GN=E2F6 PE=1 SV=1	3	3	1	3	0	3	0	3	0	#DIV/0!	yes
1	sp|O75940|SPF30_HUMAN	38.2	238	26711	Survival of motor neuron-related-splicing factor 30 OS=Homo sapiens OX=9606 GN=SMNDC1 PE=1 SV=1	7	7	1	3	4	3	4	3	4	0.75	no
1	sp|O95707|RPP29_HUMAN	15	220	25424	Ribonuclease P protein subunit p29 OS=Homo sapiens OX=9606 GN=POP4 PE=1 SV=2	3	3	1	3	0	3	0	3	0	#DIV/0!	yes
1	sp|P04075|ALDOA_HUMAN	9.6	364	39420	Fructose-bisphosphate aldolase A OS=Homo sapiens OX=9606 GN=ALDOA PE=1 SV=2	3	3	1	3	0	3	0	3	0	#DIV/0!	yes
1	sp|P04181|OAT_HUMAN	19.8	439	48534	Ornithine aminotransferase, mitochondrial OS=Homo sapiens OX=9606 GN=OAT PE=1 SV=1	11	11	1	3	8	3	8	3	8	0.375	no
1	sp|P07305|H10_HUMAN	19.6	194	20863	Histone H1.0 OS=Homo sapiens OX=9606 GN=H1F0 PE=1 SV=3	6	6	1	3	3	3	3	3	3	1	no
1	sp|P07355|ANXA2_HUMAN	23.9	339	38604	Annexin A2 OS=Homo sapiens OX=9606 GN=ANXA2 PE=1 SV=2	7	7	1	3	4	3	4	3	4	0.75	no
1	sp|P08246|ELNE_HUMAN	12.7	267	28518	Neutrophil elastase OS=Homo sapiens OX=9606 GN=ELANE PE=1 SV=1	3	3	1	3	0	3	0	3	0	#DIV/0!	yes
1	sp|P19388|RPAB1_HUMAN	14.8	210	24551	DNA-directed RNA polymerases I, II, and III subunit RPABC1 OS=Homo sapiens OX=9606 GN=POLR2E PE=1 SV=4	4	4	1	3	1	3	1	3	1	3	yes
1	sp|P20160|CAP7_HUMAN	20.7	251	26885	Azurocidin OS=Homo sapiens OX=9606 GN=AZU1 PE=1 SV=3	3	3	1	3	0	3	0	3	0	#DIV/0!	yes
1	sp|P30876|RPB2_HUMAN	5.4	1174	133895	DNA-directed RNA polymerase II subunit RPB2 OS=Homo sapiens OX=9606 GN=POLR2B PE=1 SV=1	6	6	1	3	3	3	3	3	3	1	no
1	sp|P31146|COR1A_HUMAN	5	461	51026	Coronin-1A OS=Homo sapiens OX=9606 GN=CORO1A PE=1 SV=4	3	3	1	3	0	3	0	3	0	#DIV/0!	yes
1	sp|P31151|S10A7_HUMAN	34.7	101	11471	Protein S100-A7 OS=Homo sapiens OX=9606 GN=S100A7 PE=1 SV=4	5	5	1	3	2	3	2	3	2	1.5	no
1	sp|P31153|METK2_HUMAN	6.6	395	43660	S-adenosylmethionine synthase isoform type-2 OS=Homo sapiens OX=9606 GN=MAT2A PE=1 SV=1	3	3	1	3	0	3	0	3	0	#DIV/0!	yes
1	sp|P31949|S10AB_HUMAN	28.6	105	11740	Protein S100-A11 OS=Homo sapiens OX=9606 GN=S100A11 PE=1 SV=2	3	3	1	3	0	3	0	3	0	#DIV/0!	yes
1	sp|P33993|MCM7_HUMAN	8.8	719	81307	DNA replication licensing factor MCM7 OS=Homo sapiens OX=9606 GN=MCM7 PE=1 SV=4	4	4	1	3	1	3	1	3	1	3	yes
1	sp|P37837|TALDO_HUMAN	8.6	337	37540	Transaldolase OS=Homo sapiens OX=9606 GN=TALDO1 PE=1 SV=2	3	3	1	3	0	3	0	3	0	#DIV/0!	yes
1	sp|P38919|IF4A3_HUMAN	44.3	411	46871	Eukaryotic initiation factor 4A-III OS=Homo sapiens OX=9606 GN=EIF4A3 PE=1 SV=4	19	16	0.842	3	16	3	13	3	15.6	0.192308	no	sp|P38919|IF4A3_HUMAN, sp|P60842|IF4A1_HUMAN
1	sp|P49711|CTCF_HUMAN	5.6	727	82785	Transcriptional repressor CTCF OS=Homo sapiens OX=9606 GN=CTCF PE=1 SV=1	3	3	1	3	0	3	0	3	0	#DIV/0!	yes
1	sp|P49913|CAMP_HUMAN	20.6	170	19301	Cathelicidin antimicrobial peptide OS=Homo sapiens OX=9606 GN=CAMP PE=1 SV=1	3	3	1	3	0	3	0	3	0	#DIV/0!	yes
1	sp|P50897|PPT1_HUMAN	17.3	306	34193	Palmitoyl-protein thioesterase 1 OS=Homo sapiens OX=9606 GN=PPT1 PE=1 SV=1	3	3	1	3	0	3	0	3	0	#DIV/0!	yes
1	sp|P51532|SMCA4_HUMAN	2.4	1647	184643	Transcription activator BRG1 OS=Homo sapiens OX=9606 GN=SMARCA4 PE=1 SV=2	3	3	1	3	0	3	0	3	0	#DIV/0!	yes
1	sp|P54136|SYRC_HUMAN	3.9	660	75378	Arginine--tRNA ligase, cytoplasmic OS=Homo sapiens OX=9606 GN=RARS PE=1 SV=2	3	3	1	3	0	3	0	3	0	#DIV/0!	yes
1	sp|P55036|PSMD4_HUMAN	11.9	377	40736	26S proteasome non-ATPase regulatory subunit 4 OS=Homo sapiens OX=9606 GN=PSMD4 PE=1 SV=1	4	4	1	3	1	3	1	3	1	3	yes
1	sp|P55084|ECHB_HUMAN	7.8	474	51294	Trifunctional enzyme subunit beta, mitochondrial OS=Homo sapiens OX=9606 GN=HADHB PE=1 SV=3	4	4	1	3	1	3	1	3	1	3	yes
1	sp|P61927|RL37_HUMAN	26.8	97	11078	60S ribosomal protein L37 OS=Homo sapiens OX=9606 GN=RPL37 PE=1 SV=2	3	3	1	3	0	3	0	3	0	#DIV/0!	yes
1	sp|P62633|CNBP_HUMAN	20.3	177	19463	Cellular nucleic acid-binding protein OS=Homo sapiens OX=9606 GN=CNBP PE=1 SV=1	3	3	1	3	0	3	0	3	0	#DIV/0!	yes
1	sp|P62891|RL39_HUMAN	23.5	51	6407	60S ribosomal protein L39 OS=Homo sapiens OX=9606 GN=RPL39 PE=1 SV=2	4	4	1	3	1	3	1	3	1	3	yes
1	sp|P82930|RT34_HUMAN	14.2	218	25650	28S ribosomal protein S34, mitochondrial OS=Homo sapiens OX=9606 GN=MRPS34 PE=1 SV=2	4	4	1	3	1	3	1	3	1	3	yes
1	sp|Q04837|SSBP_HUMAN	24.3	148	17259	Single-stranded DNA-binding protein, mitochondrial OS=Homo sapiens OX=9606 GN=SSBP1 PE=1 SV=1	4	4	1	3	1	3	1	3	1	3	yes
1	sp|Q05519|SRS11_HUMAN	14	484	53542	Serine/arginine-rich splicing factor 11 OS=Homo sapiens OX=9606 GN=SRSF11 PE=1 SV=1	10	10	1	3	7	3	7	3	7	0.428571	no
1	sp|Q08378|GOGA3_HUMAN	4	1498	167353	Golgin subfamily A member 3 OS=Homo sapiens OX=9606 GN=GOLGA3 PE=1 SV=2	4	4	1	3	1	3	1	3	1	3	yes
1	sp|Q12872|SFSWA_HUMAN	9.5	951	104820	Splicing factor, suppressor of white-apricot homolog OS=Homo sapiens OX=9606 GN=SFSWAP PE=1 SV=3	9	9	1	3	6	3	6	3	6	0.5	no
1	sp|Q13185|CBX3_HUMAN	23.5	183	20811	Chromobox protein homolog 3 OS=Homo sapiens OX=9606 GN=CBX3 PE=1 SV=4	5	5	1	3	2	3	2	3	2	1.5	no
1	sp|Q13573|SNW1_HUMAN	25.2	536	61494	SNW domain-containing protein 1 OS=Homo sapiens OX=9606 GN=SNW1 PE=1 SV=1	15	15	1	3	12	3	12	3	12	0.25	no
1	sp|Q16540|RM23_HUMAN	30.7	153	17781	39S ribosomal protein L23, mitochondrial OS=Homo sapiens OX=9606 GN=MRPL23 PE=1 SV=1	3	3	1	3	0	3	0	3	0	#DIV/0!	yes
1	sp|Q2TAY7|SMU1_HUMAN	20.3	513	57543	WD40 repeat-containing protein SMU1 OS=Homo sapiens OX=9606 GN=SMU1 PE=1 SV=2	11	11	1	3	8	3	8	3	8	0.375	no
1	sp|Q5SWX8|ODR4_HUMAN	10.4	454	51103	Protein odr-4 homolog OS=Homo sapiens OX=9606 GN=ODR4 PE=1 SV=1	3	3	1	3	0	3	0	3	0	#DIV/0!	yes
1	sp|Q5T5U3|RHG21_HUMAN	2.1	1958	217460	Rho GTPase-activating protein 21 OS=Homo sapiens OX=9606 GN=ARHGAP21 PE=1 SV=2	4	4	1	3	1	3	1	3	1	3	yes
1	sp|Q6PCB5|RSBNL_HUMAN	6.1	846	94868	Lysine-specific demethylase RSBN1L OS=Homo sapiens OX=9606 GN=RSBN1L PE=1 SV=2	3	3	1	3	0	3	0	3	0	#DIV/0!	yes
1	sp|Q6VN20|RBP10_HUMAN	3.9	620	67256	Ran-binding protein 10 OS=Homo sapiens OX=9606 GN=RANBP10 PE=1 SV=1	5	5	1	3	2	3	2	3	2	1.5	no
1	sp|Q86U86|PB1_HUMAN	2.2	1689	192946	Protein polybromo-1 OS=Homo sapiens OX=9606 GN=PBRM1 PE=1 SV=1	3	3	1	3	0	3	0	3	0	#DIV/0!	yes
1	sp|Q86WX3|AROS_HUMAN	27.2	136	15434	Active regulator of SIRT1 OS=Homo sapiens OX=9606 GN=RPS19BP1 PE=1 SV=1	3	3	1	3	0	3	0	3	0	#DIV/0!	yes
1	sp|Q8N1G4|LRC47_HUMAN	8.6	583	63472	Leucine-rich repeat-containing protein 47 OS=Homo sapiens OX=9606 GN=LRRC47 PE=1 SV=1	3	3	1	3	0	3	0	3	0	#DIV/0!	yes
1	sp|Q8NE71|ABCF1_HUMAN	2.7	845	95925	ATP-binding cassette sub-family F member 1 OS=Homo sapiens OX=9606 GN=ABCF1 PE=1 SV=2	3	3	1	3	0	3	0	3	0	#DIV/0!	yes
1	sp|Q8WXX5|DNJC9_HUMAN	16.5	260	29909	DnaJ homolog subfamily C member 9 OS=Homo sapiens OX=9606 GN=DNAJC9 PE=1 SV=1	3	3	1	3	0	3	0	3	0	#DIV/0!	yes
1	sp|Q92945|FUBP2_HUMAN	8.6	711	73114	Far upstream element-binding protein 2 OS=Homo sapiens OX=9606 GN=KHSRP PE=1 SV=4	3	3	1	3	0	3	0	3	0	#DIV/0!	yes
1	sp|Q93009|UBP7_HUMAN	3.6	1102	128301	Ubiquitin carboxyl-terminal hydrolase 7 OS=Homo sapiens OX=9606 GN=USP7 PE=1 SV=2	3	3	1	3	0	3	0	3	0	#DIV/0!	yes
1	sp|Q96B26|EXOS8_HUMAN	20.7	276	30039	Exosome complex component RRP43 OS=Homo sapiens OX=9606 GN=EXOSC8 PE=1 SV=1	3	3	1	3	0	3	0	3	0	#DIV/0!	yes
1	sp|Q96DA0|ZG16B_HUMAN	26	208	22739	Zymogen granule protein 16 homolog B OS=Homo sapiens OX=9606 GN=ZG16B PE=1 SV=3	6	6	1	3	3	3	3	3	3	1	no
1	sp|Q96EY7|PTCD3_HUMAN	18.9	689	78549	Pentatricopeptide repeat domain-containing protein 3, mitochondrial OS=Homo sapiens OX=9606 GN=PTCD3 PE=1 SV=3	12	12	1	3	9	3	9	3	9	0.333333	no
1	sp|Q96HS1|PGAM5_HUMAN	40.1	289	32004	Serine/threonine-protein phosphatase PGAM5, mitochondrial OS=Homo sapiens OX=9606 GN=PGAM5 PE=1 SV=2	21	21	1	3	18	3	18	3	18	0.166667	no
1	sp|Q96QE5|TEFM_HUMAN	8.6	360	41676	Transcription elongation factor, mitochondrial OS=Homo sapiens OX=9606 GN=TEFM PE=1 SV=1	3	3	1	3	0	3	0	3	0	#DIV/0!	yes
1	sp|Q99865|SPI2A_HUMAN	22.1	258	29188	Spindlin-2A OS=Homo sapiens OX=9606 GN=SPIN2A PE=1 SV=3	4	4	1	3	1	3	1	3	1	3	yes
1	sp|Q9BRK5|CAB45_HUMAN	8	362	41806	45 kDa calcium-binding protein OS=Homo sapiens OX=9606 GN=SDF4 PE=1 SV=1	3	3	1	3	0	3	0	3	0	#DIV/0!	yes
1	sp|Q9BUQ8|DDX23_HUMAN	17.4	820	95581	Probable ATP-dependent RNA helicase DDX23 OS=Homo sapiens OX=9606 GN=DDX23 PE=1 SV=3	15	15	1	3	12	3	12	3	12	0.25	no
1	sp|Q9BXS6|NUSAP_HUMAN	14.1	441	49451	Nucleolar and spindle-associated protein 1 OS=Homo sapiens OX=9606 GN=NUSAP1 PE=1 SV=1	3	3	1	3	0	3	0	3	0	#DIV/0!	yes
1	sp|Q9BZI7|REN3B_HUMAN	7.5	483	57761	Regulator of nonsense transcripts 3B OS=Homo sapiens OX=9606 GN=UPF3B PE=1 SV=1	3	3	1	3	0	3	0	3	0	#DIV/0!	yes
1	sp|Q9H307|PININ_HUMAN	18.1	717	81627	Pinin OS=Homo sapiens OX=9606 GN=PNN PE=1 SV=5	12	12	1	3	9	3	9	3	9	0.333333	no
1	sp|Q9H6Y2|WDR55_HUMAN	12	383	42070	WD repeat-containing protein 55 OS=Homo sapiens OX=9606 GN=WDR55 PE=1 SV=2	3	3	1	3	0	3	0	3	0	#DIV/0!	yes
1	sp|Q9H8V3|ECT2_HUMAN	3	914	103504	Protein ECT2 OS=Homo sapiens OX=9606 GN=ECT2 PE=1 SV=4	3	3	1	3	0	3	0	3	0	#DIV/0!	yes
1	sp|Q9H9G7|AGO3_HUMAN	5.3	860	97359	Protein argonaute-3 OS=Homo sapiens OX=9606 GN=AGO3 PE=1 SV=2	5	5	1	3	2	3	2	3	2	1.5	no
1	sp|Q9NP64|NO40_HUMAN	21.6	241	27569	Nucleolar protein of 40 kDa OS=Homo sapiens OX=9606 GN=ZCCHC17 PE=1 SV=1	3	3	1	3	0	3	0	3	0	#DIV/0!	yes
1	sp|Q9NP73|ALG13_HUMAN	3.8	1137	126055	Putative bifunctional UDP-N-acetylglucosamine transferase and deubiquitinase ALG13 OS=Homo sapiens OX=9606 GN=ALG13 PE=1 SV=2	3	3	1	3	0	3	0	3	0	#DIV/0!	yes
1	sp|Q9NUD5|ZCHC3_HUMAN	13.9	403	43547	Zinc finger CCHC domain-containing protein 3 OS=Homo sapiens OX=9606 GN=ZCCHC3 PE=1 SV=2	6	6	1	3	3	3	3	3	3	1	no
1	sp|Q9NY12|GAR1_HUMAN	14.3	217	22348	H/ACA ribonucleoprotein complex subunit 1 OS=Homo sapiens OX=9606 GN=GAR1 PE=1 SV=1	5	5	1	3	2	3	2	3	2	1.5	no
1	sp|Q9NZJ5|E2AK3_HUMAN	7.9	1116	125215	Eukaryotic translation initiation factor 2-alpha kinase 3 OS=Homo sapiens OX=9606 GN=EIF2AK3 PE=1 SV=3	6	6	1	3	3	3	3	3	3	1	no
1	sp|Q9NZT1|CALL5_HUMAN	54.1	146	15892	Calmodulin-like protein 5 OS=Homo sapiens OX=9606 GN=CALML5 PE=1 SV=2	8	8	1	3	5	3	5	3	5	0.6	no
1	sp|Q9P031|TAP26_HUMAN	18.3	241	28669	Thyroid transcription factor 1-associated protein 26 OS=Homo sapiens OX=9606 GN=CCDC59 PE=1 SV=2	3	3	1	3	0	3	0	3	0	#DIV/0!	yes
1	sp|Q9P219|DAPLE_HUMAN	4.5	2028	228228	Protein Daple OS=Homo sapiens OX=9606 GN=CCDC88C PE=1 SV=3	9	9	1	3	6	3	6	3	6	0.5	no
1	sp|Q9UBB9|TFP11_HUMAN	4.5	837	96819	Tuftelin-interacting protein 11 OS=Homo sapiens OX=9606 GN=TFIP11 PE=1 SV=1	4	4	1	3	1	3	1	3	1	3	no
1	sp|Q9UHA3|RLP24_HUMAN	25.8	163	19621	Probable ribosome biogenesis protein RLP24 OS=Homo sapiens OX=9606 GN=RSL24D1 PE=1 SV=1	3	3	1	3	0	3	0	3	0	#DIV/0!	yes
1	sp|Q9UII4|HERC5_HUMAN	4.6	1024	116851	E3 ISG15--protein ligase HERC5 OS=Homo sapiens OX=9606 GN=HERC5 PE=1 SV=2	3	3	1	3	0	3	0	3	0	#DIV/0!	yes
1	sp|Q9Y399|RT02_HUMAN	24.3	296	33249	28S ribosomal protein S2, mitochondrial OS=Homo sapiens OX=9606 GN=MRPS2 PE=1 SV=1	8	8	1	3	5	3	5	3	5	0.6	no
1	tr|S4R460|S4R460_HUMAN	31.2	96	10429	Immunoglobulin heavy variable 3/OR16-9 (non-functional) OS=Homo sapiens OX=9606 GN=IGHV3OR16-9 PE=1 SV=2	4	4	1	3	1	3	1	3	1	3	yes
1	sp|O94973|AP2A2_HUMAN	9.4	939	103959	AP-2 complex subunit alpha-2 OS=Homo sapiens OX=9606 GN=AP2A2 PE=1 SV=2	6	2	0.333	6	0	2	0	2.889	0	#DIV/0!		sp|O94973|AP2A2_HUMAN, sp|O95782|AP2A1_HUMAN
1	sp|P55209|NP1L1_HUMAN	15.3	391	45374	Nucleosome assembly protein 1-like 1 OS=Homo sapiens OX=9606 GN=NAP1L1 PE=1 SV=1	4	3	0.75	3	1	2	1	2.667	1	2.667		sp|P55209|NP1L1_HUMAN, sp|Q99733|NP1L4_HUMAN
1	sp|Q99496|RING2_HUMAN	18.2	336	37655	E3 ubiquitin-protein ligase RING2 OS=Homo sapiens OX=9606 GN=RNF2 PE=1 SV=1	5	2	0.4	3	2	2	0	2.667	1	2.667		sp|Q06587|RING1_HUMAN, sp|Q99496|RING2_HUMAN
1	sp|P16104|H2AX_HUMAN	32.2	143	15144	Histone H2AX OS=Homo sapiens OX=9606 GN=H2AFX PE=1 SV=2	11	2	0.182	8	3	2	0	2.606	0	#DIV/0!		sp|P04908|H2A1B_HUMAN, sp|P0C0S5|H2AZ_HUMAN, sp|P0C0S8|H2A1_HUMAN, sp|P16104|H2AX_HUMAN
1	sp|Q8TAQ2|SMRC2_HUMAN	4	1214	132878	SWI/SNF complex subunit SMARCC2 OS=Homo sapiens OX=9606 GN=SMARCC2 PE=1 SV=1	4	1	0.25	4	0	1	0	2.5	0	#DIV/0!		sp|Q8TAQ2|SMRC2_HUMAN, sp|Q92922|SMRC1_HUMAN
1	sp|Q92922|SMRC1_HUMAN	3.8	1105	122866	SWI/SNF complex subunit SMARCC1 OS=Homo sapiens OX=9606 GN=SMARCC1 PE=1 SV=3	4	1	0.25	4	0	1	0	2.5	0	#DIV/0!		sp|Q8TAQ2|SMRC2_HUMAN, sp|Q92922|SMRC1_HUMAN
1	sp|Q7Z794|K2C1B_HUMAN	22.7	578	61901	Keratin, type II cytoskeletal 1b OS=Homo sapiens OX=9606 GN=KRT77 PE=2 SV=3	26	11	0.423	9	17	2	9	2.482	10.649	0.233074		CONT_049|gi|88052|pir||A32568, CONT_072|gi|547754|sp|P35908|K22E_HUMAN, CONT_073|gi|87303|pir||JS0487, CONT_102|gi|88044|pir||S01068, CONT_129|gi|1346344|sp|P02538|K2CA_HUMAN, CONT_130|gi|1346345|sp|P04259|K2CB_HUMAN, CONT_133|gi|1346349|sp|P48669|K2CF_HUMAN, CONT_142|gi|88053|pir||A29666, CONT_143|gi|88054|pir||A22940, sp|O95678|K2C75_HUMAN, sp|P04264|K2C1_HUMAN, sp|P08729|K2C7_HUMAN, sp|P13647|…
1	sp|Q9BWF3|RBM4_HUMAN	20.6	364	40313	RNA-binding protein 4 OS=Homo sapiens OX=9606 GN=RBM4 PE=1 SV=1	5	1	0.2	5	0	1	0	2.333	0	#DIV/0!		sp|Q9BQ04|RBM4B_HUMAN, sp|Q9BWF3|RBM4_HUMAN
1	sp|Q96SI9|STRBP_HUMAN	10.1	672	73652	Spermatid perinuclear RNA-binding protein OS=Homo sapiens OX=9606 GN=STRBP PE=1 SV=1	14	2	0.143	9	5	2	0	2.259	0	#DIV/0!		sp|Q12906|ILF3_HUMAN, sp|Q96SI9|STRBP_HUMAN
1	sp|P62140|PP1B_HUMAN	19.9	327	37186	Serine/threonine-protein phosphatase PP1-beta catalytic subunit OS=Homo sapiens OX=9606 GN=PPP1CB PE=1 SV=3	6	1	0.167	6	0	1	0	2.25	0	#DIV/0!		sp|P36873|PP1G_HUMAN, sp|P62140|PP1B_HUMAN
1	sp|Q92598|HS105_HUMAN	6.6	858	96864	Heat shock protein 105 kDa OS=Homo sapiens OX=9606 GN=HSPH1 PE=1 SV=1	4	2	0.5	3	1	2	0	2.2	0	#DIV/0!		sp|P34932|HSP74_HUMAN, sp|Q92598|HS105_HUMAN
1	sp|O15020|SPTN2_HUMAN	4.8	2390	271322	Spectrin beta chain, non-erythrocytic 2 OS=Homo sapiens OX=9606 GN=SPTBN2 PE=1 SV=3	12	2	0.167	8	4	2	0	2.099	0	#DIV/0!		sp|O15020|SPTN2_HUMAN, sp|Q01082|SPTB2_HUMAN
1	sp|P52756|RBM5_HUMAN	7.1	815	92153	RNA-binding protein 5 OS=Homo sapiens OX=9606 GN=RBM5 PE=1 SV=2	7	3	0.429	4	3	2	1	2.053	1.019	2.01472		sp|P52756|RBM5_HUMAN, sp|P98175|RBM10_HUMAN
1	sp|Q71UM5|RS27L_HUMAN	41.7	84	9477	40S ribosomal protein S27-like OS=Homo sapiens OX=9606 GN=RPS27L PE=1 SV=3	5	1	0.2	4	1	1	0	2	0	#DIV/0!		sp|P42677|RS27_HUMAN, sp|Q71UM5|RS27L_HUMAN
1	sp|O43707|ACTN4_HUMAN	5.8	911	104853	Alpha-actinin-4 OS=Homo sapiens OX=9606 GN=ACTN4 PE=1 SV=2	5	2	0.4	3	2	1	1	2	2	1		sp|O43707|ACTN4_HUMAN, sp|P12814|ACTN1_HUMAN
1	sp|P12814|ACTN1_HUMAN	3.6	892	103056	Alpha-actinin-1 OS=Homo sapiens OX=9606 GN=ACTN1 PE=1 SV=2	4	1	0.25	3	1	1	0	2	0	#DIV/0!		sp|O43707|ACTN4_HUMAN, sp|P12814|ACTN1_HUMAN
1	sp|O00139|KIF2A_HUMAN	7.2	706	79954	Kinesin-like protein KIF2A OS=Homo sapiens OX=9606 GN=KIF2A PE=1 SV=3	2	2	1	2	0	2	0	2	0	#DIV/0!
1	sp|O14950|ML12B_HUMAN	17.4	172	19779	Myosin regulatory light chain 12B OS=Homo sapiens OX=9606 GN=MYL12B PE=1 SV=2	2	2	1	2	0	2	0	2	0	#DIV/0!
1	sp|O43251|RFOX2_HUMAN	10.5	390	41373	RNA binding protein fox-1 homolog 2 OS=Homo sapiens OX=9606 GN=RBFOX2 PE=1 SV=3	3	3	1	2	1	2	1	2	1	2
1	sp|O43447|PPIH_HUMAN	28.2	177	19208	Peptidyl-prolyl cis-trans isomerase H OS=Homo sapiens OX=9606 GN=PPIH PE=1 SV=1	3	3	1	2	1	2	1	2	1	2
1	sp|O43823|AKAP8_HUMAN	2.7	692	76107	A-kinase anchor protein 8 OS=Homo sapiens OX=9606 GN=AKAP8 PE=1 SV=1	2	2	1	2	0	2	0	2	0	#DIV/0!
1	sp|O75494|SRS10_HUMAN	31.7	262	31300	Serine/arginine-rich splicing factor 10 OS=Homo sapiens OX=9606 GN=SRSF10 PE=1 SV=1	12	7	0.583	2	10	1	6	2	9.429	0.212112		sp|O75494|SRS10_HUMAN, sp|Q8WXF0|SRS12_HUMAN
1	sp|O75592|MYCB2_HUMAN	0.6	4678	513631	E3 ubiquitin-protein ligase MYCBP2 OS=Homo sapiens OX=9606 GN=MYCBP2 PE=1 SV=4	2	2	1	2	0	2	0	2	0	#DIV/0!
1	sp|O75594|PGRP1_HUMAN	17.3	196	21731	Peptidoglycan recognition protein 1 OS=Homo sapiens OX=9606 GN=PGLYRP1 PE=1 SV=1	2	2	1	2	0	2	0	2	0	#DIV/0!
1	sp|P00338|LDHA_HUMAN	6.6	332	36688	L-lactate dehydrogenase A chain OS=Homo sapiens OX=9606 GN=LDHA PE=1 SV=2	2	2	1	2	0	2	0	2	0	#DIV/0!
1	sp|P01009|A1AT_HUMAN	8.4	418	46736	Alpha-1-antitrypsin OS=Homo sapiens OX=9606 GN=SERPINA1 PE=1 SV=3	2	2	1	2	0	2	0	2	0	#DIV/0!
1	sp|P02647|APOA1_HUMAN	8.6	267	30777	Apolipoprotein A-I OS=Homo sapiens OX=9606 GN=APOA1 PE=1 SV=1	2	2	1	2	0	2	0	2	0	#DIV/0!
1	sp|P02679|FIBG_HUMAN	6.6	453	51511	Fibrinogen gamma chain OS=Homo sapiens OX=9606 GN=FGG PE=1 SV=3	2	2	1	2	0	2	0	2	0	#DIV/0!
1	sp|P02790|HEMO_HUMAN	10	462	51676	Hemopexin OS=Homo sapiens OX=9606 GN=HPX PE=1 SV=2	2	2	1	2	0	2	0	2	0	#DIV/0!
1	sp|P03973|SLPI_HUMAN	20.5	132	14326	Antileukoproteinase OS=Homo sapiens OX=9606 GN=SLPI PE=1 SV=2	3	3	1	2	1	2	1	2	1	2
1	sp|P04040|CATA_HUMAN	7	527	59755	Catalase OS=Homo sapiens OX=9606 GN=CAT PE=1 SV=3	3	3	1	2	1	2	1	2	1	2
1	sp|P04637|P53_HUMAN	30.5	393	43653	Cellular tumor antigen p53 OS=Homo sapiens OX=9606 GN=TP53 PE=1 SV=4	10	10	1	2	8	2	8	2	8	0.25
1	sp|P05814|CASB_HUMAN	11.9	226	25382	Beta-casein OS=Homo sapiens OX=9606 GN=CSN2 PE=1 SV=4	3	3	1	2	1	2	1	2	1	2
1	sp|P07108|ACBP_HUMAN	41.4	87	10044	Acyl-CoA-binding protein OS=Homo sapiens OX=9606 GN=DBI PE=1 SV=2	2	2	1	2	0	2	0	2	0	#DIV/0!
1	sp|P09211|GSTP1_HUMAN	21.9	210	23356	Glutathione S-transferase P OS=Homo sapiens OX=9606 GN=GSTP1 PE=1 SV=2	5	5	1	2	3	2	3	2	3	0.666667
1	sp|P09234|RU1C_HUMAN	24.5	159	17394	U1 small nuclear ribonucleoprotein C OS=Homo sapiens OX=9606 GN=SNRPC PE=1 SV=1	5	5	1	2	3	2	3	2	3	0.666667
1	sp|P0DN76|U2AF5_HUMAN	16.2	240	27872	Splicing factor U2AF 35 kDa subunit-like protein OS=Homo sapiens OX=9606 GN=U2AF1L5 PE=1 SV=1	6	6	1	2	4	2	4	2	4	0.5
1	sp|P10599|THIO_HUMAN	19	105	11737	Thioredoxin OS=Homo sapiens OX=9606 GN=TXN PE=1 SV=3	3	3	1	2	1	2	1	2	1	2
1	sp|P11908|PRPS2_HUMAN	9.1	318	34769	Ribose-phosphate pyrophosphokinase 2 OS=Homo sapiens OX=9606 GN=PRPS2 PE=1 SV=2	2	2	1	2	0	2	0	2	0	#DIV/0!
1	sp|P13674|P4HA1_HUMAN	12.5	534	61049	Prolyl 4-hydroxylase subunit alpha-1 OS=Homo sapiens OX=9606 GN=P4HA1 PE=1 SV=2	6	6	1	2	4	2	4	2	4	0.5
1	sp|P17812|PYRG1_HUMAN	5.1	591	66690	CTP synthase 1 OS=Homo sapiens OX=9606 GN=CTPS1 PE=1 SV=2	2	2	1	2	0	2	0	2	0	#DIV/0!
1	sp|P20061|TCO1_HUMAN	5.3	433	48206	Transcobalamin-1 OS=Homo sapiens OX=9606 GN=TCN1 PE=1 SV=2	3	3	1	2	1	2	1	2	1	2
1	sp|P22894|MMP8_HUMAN	6.6	467	53411	Neutrophil collagenase OS=Homo sapiens OX=9606 GN=MMP8 PE=1 SV=1	2	2	1	2	0	2	0	2	0	#DIV/0!
1	sp|P25789|PSA4_HUMAN	8.8	261	29483	Proteasome subunit alpha type-4 OS=Homo sapiens OX=9606 GN=PSMA4 PE=1 SV=1	2	2	1	2	0	2	0	2	0	#DIV/0!
1	sp|Q9BPZ2|SPI2B_HUMAN	22.1	258	29158	Spindlin-2B OS=Homo sapiens OX=9606 GN=SPIN2B PE=1 SV=1	4	4	1	3	1	3	1	3	1
1	sp|P26038|MOES_HUMAN	3.8	577	67819	Moesin OS=Homo sapiens OX=9606 GN=MSN PE=1 SV=3	3	3	1	2	1	2	1	2	1	2
1	sp|P27694|RFA1_HUMAN	3.9	616	68137	Replication protein A 70 kDa DNA-binding subunit OS=Homo sapiens OX=9606 GN=RPA1 PE=1 SV=2	2	2	1	2	0	2	0	2	0	#DIV/0!
1	sp|P27824|CALX_HUMAN	6.1	592	67568	Calnexin OS=Homo sapiens OX=9606 GN=CANX PE=1 SV=2	2	2	1	2	0	2	0	2	0	#DIV/0!
1	sp|P28288|ABCD3_HUMAN	5.6	659	75475	ATP-binding cassette sub-family D member 3 OS=Homo sapiens OX=9606 GN=ABCD3 PE=1 SV=1	3	3	1	2	1	2	1	2	1	2
1	sp|P30153|2AAA_HUMAN	4.8	589	65308	Serine/threonine-protein phosphatase 2A 65 kDa regulatory subunit A alpha isoform OS=Homo sapiens OX=9606 GN=PPP2R1A PE=1 SV=4	2	2	1	2	0	2	0	2	0	#DIV/0!
1	sp|P31025|LCN1_HUMAN	16.5	176	19250	Lipocalin-1 OS=Homo sapiens OX=9606 GN=LCN1 PE=1 SV=1	3	3	1	2	1	2	1	2	1	2
1	sp|P38935|SMBP2_HUMAN	3.8	993	109148	DNA-binding protein SMUBP-2 OS=Homo sapiens OX=9606 GN=IGHMBP2 PE=1 SV=3	2	2	1	2	0	2	0	2	0	#DIV/0!
1	sp|P40121|CAPG_HUMAN	7.2	348	38498	Macrophage-capping protein OS=Homo sapiens OX=9606 GN=CAPG PE=1 SV=2	2	2	1	2	0	2	0	2	0	#DIV/0!
1	sp|P42704|LPPRC_HUMAN	2.1	1394	157903	Leucine-rich PPR motif-containing protein, mitochondrial OS=Homo sapiens OX=9606 GN=LRPPRC PE=1 SV=3	3	3	1	2	1	2	1	2	1	2
1	sp|P49327|FAS_HUMAN	1.4	2511	273423	Fatty acid synthase OS=Homo sapiens OX=9606 GN=FASN PE=1 SV=3	2	2	1	2	0	2	0	2	0	#DIV/0!
1	sp|P49790|NU153_HUMAN	1.8	1475	153937	Nuclear pore complex protein Nup153 OS=Homo sapiens OX=9606 GN=NUP153 PE=1 SV=2	2	2	1	2	0	2	0	2	0	#DIV/0!
1	sp|P51571|SSRD_HUMAN	17.3	173	18998	Translocon-associated protein subunit delta OS=Homo sapiens OX=9606 GN=SSR4 PE=1 SV=1	3	3	1	2	1	2	1	2	1	2
1	sp|P52294|IMA5_HUMAN	6.1	538	60221	Importin subunit alpha-5 OS=Homo sapiens OX=9606 GN=KPNA1 PE=1 SV=3	2	2	1	2	0	2	0	2	0	#DIV/0!
1	sp|P52815|RM12_HUMAN	11.6	198	21348	39S ribosomal protein L12, mitochondrial OS=Homo sapiens OX=9606 GN=MRPL12 PE=1 SV=2	2	2	1	2	0	2	0	2	0	#DIV/0!
1	sp|P53985|MOT1_HUMAN	11.4	500	53944	Monocarboxylate transporter 1 OS=Homo sapiens OX=9606 GN=SLC16A1 PE=1 SV=3	4	4	1	2	2	2	2	2	2	1
1	sp|P57740|NU107_HUMAN	2.6	925	106373	Nuclear pore complex protein Nup107 OS=Homo sapiens OX=9606 GN=NUP107 PE=1 SV=1	2	2	1	2	0	2	0	2	0	#DIV/0!
1	sp|P60842|IF4A1_HUMAN	15.3	406	46153	Eukaryotic initiation factor 4A-I OS=Homo sapiens OX=9606 GN=EIF4A1 PE=1 SV=1	7	4	0.571	2	5	2	2	2	2.4	0.833333		sp|P38919|IF4A3_HUMAN, sp|P60842|IF4A1_HUMAN
1	sp|P61163|ACTZ_HUMAN	12.2	376	42613	Alpha-centractin OS=Homo sapiens OX=9606 GN=ACTR1A PE=1 SV=1	2	2	1	2	0	2	0	2	0	#DIV/0!
1	sp|P61962|DCAF7_HUMAN	6.7	342	38926	DDB1- and CUL4-associated factor 7 OS=Homo sapiens OX=9606 GN=DCAF7 PE=1 SV=1	2	2	1	2	0	2	0	2	0	#DIV/0!
1	sp|P62258|1433E_HUMAN	16.9	255	29174	14-3-3 protein epsilon OS=Homo sapiens OX=9606 GN=YWHAE PE=1 SV=1	3	2	0.667	2	1	2	0	2	0	#DIV/0!		sp|P31947|1433S_HUMAN, sp|P62258|1433E_HUMAN, sp|P63104|1433Z_HUMAN
1	sp|P62273|RS29_HUMAN	26.8	56	6677	40S ribosomal protein S29 OS=Homo sapiens OX=9606 GN=RPS29 PE=1 SV=2	3	3	1	2	1	2	1	2	1	2
1	sp|P62304|RUXE_HUMAN	29.3	92	10803	Small nuclear ribonucleoprotein E OS=Homo sapiens OX=9606 GN=SNRPE PE=1 SV=1	4	4	1	2	2	2	2	2	2	1
1	sp|P63244|RACK1_HUMAN	12.3	317	35076	Receptor of activated protein C kinase 1 OS=Homo sapiens OX=9606 GN=RACK1 PE=1 SV=3	2	2	1	2	0	2	0	2	0	#DIV/0!
1	sp|Q01130|SRSF2_HUMAN	11.3	221	25476	Serine/arginine-rich splicing factor 2 OS=Homo sapiens OX=9606 GN=SRSF2 PE=1 SV=4	3	1	0.333	2	1	1	0	2	0	#DIV/0!		sp|Q01130|SRSF2_HUMAN, sp|Q9BRL6|SRSF8_HUMAN
1	sp|Q01844|EWS_HUMAN	10.4	656	68477	RNA-binding protein EWS OS=Homo sapiens OX=9606 GN=EWSR1 PE=1 SV=1	7	7	1	2	5	2	5	2	5	0.4
1	sp|Q02040|AK17A_HUMAN	5	695	80735	A-kinase anchor protein 17A OS=Homo sapiens OX=9606 GN=AKAP17A PE=1 SV=2	2	2	1	2	0	2	0	2	0	#DIV/0!
1	sp|Q02388|CO7A1_HUMAN	2	2944	295216	Collagen alpha-1(VII) chain OS=Homo sapiens OX=9606 GN=COL7A1 PE=1 SV=2	2	2	1	2	0	2	0	2	0	#DIV/0!
1	sp|Q12769|NU160_HUMAN	2	1436	162120	Nuclear pore complex protein Nup160 OS=Homo sapiens OX=9606 GN=NUP160 PE=1 SV=3	2	2	1	2	0	2	0	2	0	#DIV/0!
1	sp|Q12797|ASPH_HUMAN	3.3	758	85862	Aspartyl/asparaginyl beta-hydroxylase OS=Homo sapiens OX=9606 GN=ASPH PE=1 SV=3	2	2	1	2	0	2	0	2	0	#DIV/0!
1	sp|Q13045|FLII_HUMAN	1.9	1269	144749	Protein flightless-1 homolog OS=Homo sapiens OX=9606 GN=FLII PE=1 SV=2	2	2	1	2	0	2	0	2	0	#DIV/0!
1	sp|Q13148|TADBP_HUMAN	7.2	414	44739	TAR DNA-binding protein 43 OS=Homo sapiens OX=9606 GN=TARDBP PE=1 SV=1	2	2	1	2	0	2	0	2	0	#DIV/0!
1	sp|Q13200|PSMD2_HUMAN	3.2	908	100199	26S proteasome non-ATPase regulatory subunit 2 OS=Homo sapiens OX=9606 GN=PSMD2 PE=1 SV=3	2	2	1	2	0	2	0	2	0	#DIV/0!
1	sp|Q13427|PPIG_HUMAN	10.1	754	88616	Peptidyl-prolyl cis-trans isomerase G OS=Homo sapiens OX=9606 GN=PPIG PE=1 SV=2	7	7	1	2	5	2	5	2	5	0.4
1	sp|Q14186|TFDP1_HUMAN	8.8	410	45070	Transcription factor Dp-1 OS=Homo sapiens OX=9606 GN=TFDP1 PE=1 SV=1	2	2	1	2	0	2	0	2	0	#DIV/0!
1	sp|Q14669|TRIPC_HUMAN	1.2	1992	220431	E3 ubiquitin-protein ligase TRIP12 OS=Homo sapiens OX=9606 GN=TRIP12 PE=1 SV=1	2	2	1	2	0	2	0	2	0	#DIV/0!
1	sp|Q14697|GANAB_HUMAN	3.2	944	106873	Neutral alpha-glucosidase AB OS=Homo sapiens OX=9606 GN=GANAB PE=1 SV=3	2	2	1	2	0	2	0	2	0	#DIV/0!
1	sp|Q15014|MO4L2_HUMAN	9.7	288	32307	Mortality factor 4-like protein 2 OS=Homo sapiens OX=9606 GN=MORF4L2 PE=1 SV=1	2	2	1	2	0	2	0	2	0	#DIV/0!
1	sp|Q15149|PLEC_HUMAN	0.6	4684	531784	Plectin OS=Homo sapiens OX=9606 GN=PLEC PE=1 SV=3	2	2	1	2	0	2	0	2	0	#DIV/0!
1	sp|Q15424|SAFB1_HUMAN	3.3	915	102640	Scaffold attachment factor B1 OS=Homo sapiens OX=9606 GN=SAFB PE=1 SV=4	4	4	1	2	2	2	2	2	2	1
1	sp|Q15517|CDSN_HUMAN	7.2	529	51522	Corneodesmosin OS=Homo sapiens OX=9606 GN=CDSN PE=1 SV=3	4	4	1	2	2	2	2	2	2	1
1	sp|Q15758|AAAT_HUMAN	5.7	541	56598	Neutral amino acid transporter B(0) OS=Homo sapiens OX=9606 GN=SLC1A5 PE=1 SV=2	2	2	1	2	0	2	0	2	0	#DIV/0!
1	sp|Q16659|MK06_HUMAN	5.5	721	82680	Mitogen-activated protein kinase 6 OS=Homo sapiens OX=9606 GN=MAPK6 PE=1 SV=1	3	3	1	2	1	2	1	2	1	2
1	sp|Q2NL82|TSR1_HUMAN	3	804	91809	Pre-rRNA-processing protein TSR1 homolog OS=Homo sapiens OX=9606 GN=TSR1 PE=1 SV=1	2	2	1	2	0	2	0	2	0	#DIV/0!
1	sp|Q3ZCQ8|TIM50_HUMAN	7.6	353	39646	Mitochondrial import inner membrane translocase subunit TIM50 OS=Homo sapiens OX=9606 GN=TIMM50 PE=1 SV=2	2	2	1	2	0	2	0	2	0	#DIV/0!
1	sp|Q49AG3|ZBED5_HUMAN	8.1	693	78910	Zinc finger BED domain-containing protein 5 OS=Homo sapiens OX=9606 GN=ZBED5 PE=2 SV=2	4	4	1	2	2	2	2	2	2	1
1	sp|Q5C9Z4|NOM1_HUMAN	4.2	860	96256	Nucleolar MIF4G domain-containing protein 1 OS=Homo sapiens OX=9606 GN=NOM1 PE=1 SV=1	2	2	1	2	0	2	0	2	0	#DIV/0!
1	sp|Q69YN4|VIR_HUMAN	2.4	1812	202023	Protein virilizer homolog OS=Homo sapiens OX=9606 GN=VIRMA PE=1 SV=2	3	3	1	2	1	2	1	2	1	2
1	sp|Q6IMN6|CAPR2_HUMAN	6.5	1127	125923	Caprin-2 OS=Homo sapiens OX=9606 GN=CAPRIN2 PE=1 SV=1	6	6	1	2	4	2	4	2	4	0.5
1	sp|Q6NW34|NEPRO_HUMAN	4.1	567	64551	Nucleolus and neural progenitor protein OS=Homo sapiens OX=9606 GN=NEPRO PE=1 SV=3	2	2	1	2	0	2	0	2	0	#DIV/0!
1	sp|Q7KZF4|SND1_HUMAN	5.1	910	101996	Staphylococcal nuclease domain-containing protein 1 OS=Homo sapiens OX=9606 GN=SND1 PE=1 SV=1	2	2	1	2	0	2	0	2	0	#DIV/0!
1	sp|Q7L590|MCM10_HUMAN	3.9	875	98182	Protein MCM10 homolog OS=Homo sapiens OX=9606 GN=MCM10 PE=1 SV=2	2	2	1	2	0	2	0	2	0	#DIV/0!
1	sp|Q7L5Y9|MAEA_HUMAN	10.1	396	45287	E3 ubiquitin-protein transferase MAEA OS=Homo sapiens OX=9606 GN=MAEA PE=1 SV=1	4	4	1	2	2	2	2	2	2	1
1	sp|Q7Z353|HDX_HUMAN	23.3	690	77205	Highly divergent homeobox OS=Homo sapiens OX=9606 GN=HDX PE=1 SV=1	11	11	1	2	9	2	9	2	9	0.222222
1	sp|Q86XN7|PRSR1_HUMAN	4.4	944	95697	Proline and serine-rich protein 1 OS=Homo sapiens OX=9606 GN=PROSER1 PE=1 SV=2	4	4	1	2	2	2	2	2	2	1
1	sp|Q8IWS0|PHF6_HUMAN	9.3	365	41290	PHD finger protein 6 OS=Homo sapiens OX=9606 GN=PHF6 PE=1 SV=1	2	2	1	2	0	2	0	2	0	#DIV/0!
1	sp|Q8IX12|CCAR1_HUMAN	8	1150	132819	Cell division cycle and apoptosis regulator protein 1 OS=Homo sapiens OX=9606 GN=CCAR1 PE=1 SV=2	8	8	1	2	6	2	6	2	6	0.333333
1	sp|Q8N567|ZCHC9_HUMAN	5.2	271	30477	Zinc finger CCHC domain-containing protein 9 OS=Homo sapiens OX=9606 GN=ZCCHC9 PE=1 SV=2	2	2	1	2	0	2	0	2	0	#DIV/0!
1	sp|Q8NC51|PAIRB_HUMAN	11.3	408	44965	Plasminogen activator inhibitor 1 RNA-binding protein OS=Homo sapiens OX=9606 GN=SERBP1 PE=1 SV=2	3	3	1	2	1	2	1	2	1	2
1	sp|Q8NDF8|PAPD5_HUMAN	6.1	572	63266	Terminal nucleotidyltransferase 4A OS=Homo sapiens OX=9606 GN=TENT4B PE=1 SV=2	2	2	1	2	0	2	0	2	0	#DIV/0!
1	sp|Q8NEY8|PPHLN_HUMAN	12.9	458	52736	Periphilin-1 OS=Homo sapiens OX=9606 GN=PPHLN1 PE=1 SV=2	7	7	1	2	5	2	5	2	5	0.4
1	sp|Q8WUM0|NU133_HUMAN	2.8	1156	128978	Nuclear pore complex protein Nup133 OS=Homo sapiens OX=9606 GN=NUP133 PE=1 SV=2	2	2	1	2	0	2	0	2	0	#DIV/0!
1	sp|Q8WUQ7|CATIN_HUMAN	3.6	758	88701	Cactin OS=Homo sapiens OX=9606 GN=CACTIN PE=1 SV=3	4	4	1	2	2	2	2	2	2	1
1	sp|Q8WY36|BBX_HUMAN	2.2	941	105129	HMG box transcription factor BBX OS=Homo sapiens OX=9606 GN=BBX PE=1 SV=1	2	2	1	2	0	2	0	2	0	#DIV/0!
1	sp|Q92896|GSLG1_HUMAN	2.5	1179	134551	Golgi apparatus protein 1 OS=Homo sapiens OX=9606 GN=GLG1 PE=1 SV=2	2	2	1	2	0	2	0	2	0	#DIV/0!
1	sp|Q969S3|ZN622_HUMAN	7.8	477	54271	Zinc finger protein 622 OS=Homo sapiens OX=9606 GN=ZNF622 PE=1 SV=1	2	2	1	2	0	2	0	2	0	#DIV/0!
1	sp|Q9UKV8|AGO2_HUMAN	5.4	859	97207	Protein argonaute-2 OS=Homo sapiens OX=9606 GN=AGO2 PE=1 SV=3	5	5	1	3	2	3	2	3	2
1	sp|Q96A35|RM24_HUMAN	17.1	216	24915	39S ribosomal protein L24, mitochondrial OS=Homo sapiens OX=9606 GN=MRPL24 PE=1 SV=1	2	2	1	2	0	2	0	2	0	#DIV/0!
1	sp|Q96AG4|LRC59_HUMAN	8.8	307	34930	Leucine-rich repeat-containing protein 59 OS=Homo sapiens OX=9606 GN=LRRC59 PE=1 SV=1	2	2	1	2	0	2	0	2	0	#DIV/0!
1	sp|Q96AY2|EME1_HUMAN	5.8	570	63251	Crossover junction endonuclease EME1 OS=Homo sapiens OX=9606 GN=EME1 PE=1 SV=2	2	2	1	2	0	2	0	2	0	#DIV/0!
1	sp|Q96C57|CSTOS_HUMAN	11.5	262	28170	Protein CUSTOS OS=Homo sapiens OX=9606 GN=CUSTOS PE=1 SV=2	2	2	1	2	0	2	0	2	0	#DIV/0!
1	sp|Q96CW1|AP2M1_HUMAN	8	435	49654	AP-2 complex subunit mu OS=Homo sapiens OX=9606 GN=AP2M1 PE=1 SV=2	4	4	1	2	2	2	2	2	2	1
1	sp|Q96DI7|SNR40_HUMAN	46.8	357	39310	U5 small nuclear ribonucleoprotein 40 kDa protein OS=Homo sapiens OX=9606 GN=SNRNP40 PE=1 SV=1	13	13	1	2	11	2	11	2	11	0.181818
1	sp|Q96GA3|LTV1_HUMAN	6.7	475	54854	Protein LTV1 homolog OS=Homo sapiens OX=9606 GN=LTV1 PE=1 SV=1	2	2	1	2	0	2	0	2	0	#DIV/0!
1	sp|Q96GM8|TOE1_HUMAN	3.9	510	56547	Target of EGR1 protein 1 OS=Homo sapiens OX=9606 GN=TOE1 PE=1 SV=1	3	3	1	2	1	2	1	2	1	2
1	sp|Q96L73|NSD1_HUMAN	1.4	2696	296649	Histone-lysine N-methyltransferase, H3 lysine-36 and H4 lysine-20 specific OS=Homo sapiens OX=9606 GN=NSD1 PE=1 SV=1	2	2	1	2	0	2	0	2	0	#DIV/0!
1	sp|Q96MX3|ZNF48_HUMAN	3.9	618	67819	Zinc finger protein 48 OS=Homo sapiens OX=9606 GN=ZNF48 PE=1 SV=2	2	2	1	2	0	2	0	2	0	#DIV/0!
1	sp|Q96T37|RBM15_HUMAN	14	977	107187	RNA-binding protein 15 OS=Homo sapiens OX=9606 GN=RBM15 PE=1 SV=2	10	10	1	2	8	2	8	2	8	0.25
1	sp|Q99547|MPH6_HUMAN	18.1	160	19024	M-phase phosphoprotein 6 OS=Homo sapiens OX=9606 GN=MPHOSPH6 PE=1 SV=2	2	2	1	2	0	2	0	2	0	#DIV/0!
1	sp|Q99832|TCPH_HUMAN	4.8	543	59366	T-complex protein 1 subunit eta OS=Homo sapiens OX=9606 GN=CCT7 PE=1 SV=2	2	2	1	2	0	2	0	2	0	#DIV/0!
1	sp|Q9BU76|MMTA2_HUMAN	10.3	263	29411	Multiple myeloma tumor-associated protein 2 OS=Homo sapiens OX=9606 GN=MMTAG2 PE=1 SV=1	4	4	1	2	2	2	2	2	2	1
1	sp|Q9BV38|WDR18_HUMAN	5.8	432	47405	WD repeat-containing protein 18 OS=Homo sapiens OX=9606 GN=WDR18 PE=1 SV=2	2	2	1	2	0	2	0	2	0	#DIV/0!
1	sp|Q9BZJ0|CRNL1_HUMAN	8.6	848	100451	Crooked neck-like protein 1 OS=Homo sapiens OX=9606 GN=CRNKL1 PE=1 SV=4	7	7	1	2	5	2	5	2	5	0.4
1	sp|Q9C030|TRIM6_HUMAN	3.3	488	56400	Tripartite motif-containing protein 6 OS=Homo sapiens OX=9606 GN=TRIM6 PE=1 SV=1	2	2	1	2	0	2	0	2	0	#DIV/0!
1	sp|Q9H0W5|CCDC8_HUMAN	11.3	538	59374	Coiled-coil domain-containing protein 8 OS=Homo sapiens OX=9606 GN=CCDC8 PE=1 SV=2	2	2	1	2	0	2	0	2	0	#DIV/0!
1	sp|Q9H9J2|RM44_HUMAN	9	332	37535	39S ribosomal protein L44, mitochondrial OS=Homo sapiens OX=9606 GN=MRPL44 PE=1 SV=1	2	2	1	2	0	2	0	2	0	#DIV/0!
1	sp|Q9HC84|MUC5B_HUMAN	1.7	5762	596334	Mucin-5B OS=Homo sapiens OX=9606 GN=MUC5B PE=1 SV=3	2	2	1	2	0	2	0	2	0	#DIV/0!
1	sp|Q9HCK1|ZDBF2_HUMAN	12.1	2354	265615	DBF4-type zinc finger-containing protein 2 OS=Homo sapiens OX=9606 GN=ZDBF2 PE=1 SV=3	25	25	1	2	23	2	23	2	23	0.0869565
1	sp|Q9NP55|BPIA1_HUMAN	14.8	256	26712	BPI fold-containing family A member 1 OS=Homo sapiens OX=9606 GN=BPIFA1 PE=1 SV=1	3	3	1	2	1	2	1	2	1	2
1	sp|Q9NQ92|COPRS_HUMAN	13.6	184	20066	Coordinator of PRMT5 and differentiation stimulator OS=Homo sapiens OX=9606 GN=COPRS PE=1 SV=3	4	4	1	2	2	2	2	2	2	1
1	sp|Q9NRW3|ABC3C_HUMAN	13.7	190	22826	DNA dC->dU-editing enzyme APOBEC-3C OS=Homo sapiens OX=9606 GN=APOBEC3C PE=1 SV=2	2	2	1	2	0	2	0	2	0	#DIV/0!
1	sp|Q9NUQ6|SPS2L_HUMAN	4.5	558	61728	SPATS2-like protein OS=Homo sapiens OX=9606 GN=SPATS2L PE=1 SV=2	2	2	1	2	0	2	0	2	0	#DIV/0!
1	sp|Q9NWU2|GID8_HUMAN	21.5	228	26748	Glucose-induced degradation protein 8 homolog OS=Homo sapiens OX=9606 GN=GID8 PE=1 SV=1	5	5	1	2	3	2	3	2	3	0.666667
1	sp|Q9P270|SLAI2_HUMAN	11.4	581	62543	SLAIN motif-containing protein 2 OS=Homo sapiens OX=9606 GN=SLAIN2 PE=1 SV=2	5	5	1	2	3	2	3	2	3	0.666667
1	sp|Q9UBS4|DJB11_HUMAN	10.9	358	40513	DnaJ homolog subfamily B member 11 OS=Homo sapiens OX=9606 GN=DNAJB11 PE=1 SV=1	2	2	1	2	0	2	0	2	0	#DIV/0!
1	sp|Q9UFH2|DYH17_HUMAN	0.6	4462	509307	Dynein heavy chain 17, axonemal OS=Homo sapiens OX=9606 GN=DNAH17 PE=1 SV=3	2	2	1	2	0	2	0	2	0	#DIV/0!
1	sp|Q9UJS0|CMC2_HUMAN	4.4	675	74175	Calcium-binding mitochondrial carrier protein Aralar2 OS=Homo sapiens OX=9606 GN=SLC25A13 PE=1 SV=2	3	3	1	2	1	2	1	2	1	2
1	sp|Q9UKF6|CPSF3_HUMAN	18.9	684	77485	Cleavage and polyadenylation specificity factor subunit 3 OS=Homo sapiens OX=9606 GN=CPSF3 PE=1 SV=1	10	10	1	2	8	2	8	2	8	0.25
1	sp|Q9ULR0|ISY1_HUMAN	16.1	285	32992	Pre-mRNA-splicing factor ISY1 homolog OS=Homo sapiens OX=9606 GN=ISY1 PE=1 SV=3	4	4	1	2	2	2	2	2	2	1
1	sp|Q9ULV0|MYO5B_HUMAN	1.7	1848	213670	Unconventional myosin-Vb OS=Homo sapiens OX=9606 GN=MYO5B PE=1 SV=3	2	2	1	2	0	2	0	2	0	#DIV/0!
1	sp|Q9UQE7|SMC3_HUMAN	2.7	1217	141540	Structural maintenance of chromosomes protein 3 OS=Homo sapiens OX=9606 GN=SMC3 PE=1 SV=2	2	2	1	2	0	2	0	2	0	#DIV/0!
1	sp|Q9Y3D3|RT16_HUMAN	19	137	15345	28S ribosomal protein S16, mitochondrial OS=Homo sapiens OX=9606 GN=MRPS16 PE=1 SV=1	3	3	1	2	1	2	1	2	1	2
1	sp|Q9Y3D9|RT23_HUMAN	26.3	190	21770	28S ribosomal protein S23, mitochondrial OS=Homo sapiens OX=9606 GN=MRPS23 PE=1 SV=2	6	6	1	2	4	2	4	2	4	0.5
1	sp|Q9Y3I0|RTCB_HUMAN	5	505	55210	tRNA-splicing ligase RtcB homolog OS=Homo sapiens OX=9606 GN=RTCB PE=1 SV=1	2	2	1	2	0	2	0	2	0	#DIV/0!
1	sp|Q9Y4P3|TBL2_HUMAN	6.7	447	49797	Transducin beta-like protein 2 OS=Homo sapiens OX=9606 GN=TBL2 PE=1 SV=1	2	2	1	2	0	2	0	2	0	#DIV/0!
1	sp|Q9Y605|MOFA1_HUMAN	26.8	127	14649	MORF4 family-associated protein 1 OS=Homo sapiens OX=9606 GN=MRFAP1 PE=1 SV=1	2	2	1	2	0	2	0	2	0	#DIV/0!
1	sp|P01860|IGHG3_HUMAN	28.1	377	41287	Immunoglobulin heavy constant gamma 3 OS=Homo sapiens OX=9606 GN=IGHG3 PE=1 SV=2	13	1	0.077	9	4	1	0	1.987	0	#DIV/0!		sp|P01857|IGHG1_HUMAN, sp|P01859|IGHG2_HUMAN, sp|P01860|IGHG3_HUMAN, sp|P01861|IGHG4_HUMAN
1	sp|P68032|ACTC_HUMAN	33.2	377	42019	Actin, alpha cardiac muscle 1 OS=Homo sapiens OX=9606 GN=ACTC1 PE=1 SV=1	51	3	0.059	27	24	1	2	1.684	4	0.421		sp|P60709|ACTB_HUMAN, sp|P68032|ACTC_HUMAN
1	sp|Q9NYV4|CDK12_HUMAN	2.7	1490	164153	Cyclin-dependent kinase 12 OS=Homo sapiens OX=9606 GN=CDK12 PE=1 SV=2	3	1	0.333	3	0	1	0	1.667	0	#DIV/0!		sp|P06493|CDK1_HUMAN, sp|Q14004|CDK13_HUMAN, sp|Q9NYV4|CDK12_HUMAN
1	sp|Q8N1N4|K2C78_HUMAN	16	520	56865	Keratin, type II cytoskeletal 78 OS=Homo sapiens OX=9606 GN=KRT78 PE=1 SV=2	11	6	0.545	3	8	1	5	1.591	6.917	0.230013		CONT_049|gi|88052|pir||A32568, CONT_129|gi|1346344|sp|P02538|K2CA_HUMAN, CONT_142|gi|88053|pir||A29666, sp|O95678|K2C75_HUMAN, sp|Q01546|K22O_HUMAN, sp|Q5XKE5|K2C79_HUMAN, sp|Q8N1N4|K2C78_HUMAN
1	sp|Q8TDI0|CHD5_HUMAN	2.9	1954	223047	Chromodomain-helicase-DNA-binding protein 5 OS=Homo sapiens OX=9606 GN=CHD5 PE=1 SV=1	5	1	0.2	5	0	1	0	1.571	0	#DIV/0!		sp|Q14839|CHD4_HUMAN, sp|Q8TDI0|CHD5_HUMAN
1	sp|P40227|TCPZ_HUMAN	7.5	531	58024	T-complex protein 1 subunit zeta OS=Homo sapiens OX=9606 GN=CCT6A PE=1 SV=3	3	2	0.667	2	1	1	1	1.5	1	1.5		sp|P40227|TCPZ_HUMAN, sp|Q92526|TCPW_HUMAN
1	sp|P47755|CAZA2_HUMAN	9.8	286	32949	F-actin-capping protein subunit alpha-2 OS=Homo sapiens OX=9606 GN=CAPZA2 PE=1 SV=3	3	1	0.333	2	1	1	0	1.5	0	#DIV/0!		sp|P47755|CAZA2_HUMAN, sp|P52907|CAZA1_HUMAN
1	sp|P52907|CAZA1_HUMAN	32.9	286	32922	F-actin-capping protein subunit alpha-1 OS=Homo sapiens OX=9606 GN=CAPZA1 PE=1 SV=3	7	5	0.714	2	5	1	4	1.5	5	0.3		sp|P47755|CAZA2_HUMAN, sp|P52907|CAZA1_HUMAN
1	sp|Q92526|TCPW_HUMAN	3.6	530	57821	T-complex protein 1 subunit zeta-2 OS=Homo sapiens OX=9606 GN=CCT6B PE=1 SV=5	2	1	0.5	2	0	1	0	1.5	0	#DIV/0!		sp|P40227|TCPZ_HUMAN, sp|Q92526|TCPW_HUMAN
1	sp|P57721|PCBP3_HUMAN	15.4	371	39465	Poly(rC)-binding protein 3 OS=Homo sapiens OX=9606 GN=PCBP3 PE=2 SV=2	7	1	0.143	4	3	1	0	1.333	0	#DIV/0!		sp|P57721|PCBP3_HUMAN, sp|Q15365|PCBP1_HUMAN, sp|Q15366|PCBP2_HUMAN
1	sp|Q06587|RING1_HUMAN	10.1	406	42429	E3 ubiquitin-protein ligase RING1 OS=Homo sapiens OX=9606 GN=RING1 PE=1 SV=2	4	1	0.25	2	2	1	0	1.333	1	1.333		sp|Q06587|RING1_HUMAN, sp|Q99496|RING2_HUMAN
1	sp|Q99733|NP1L4_HUMAN	7.5	375	42823	Nucleosome assembly protein 1-like 4 OS=Homo sapiens OX=9606 GN=NAP1L4 PE=1 SV=1	2	1	0.5	2	0	1	0	1.333	0	#DIV/0!		sp|P55209|NP1L1_HUMAN, sp|Q99733|NP1L4_HUMAN
1	sp|P27448|MARK3_HUMAN	4.4	753	84428	MAP/microtubule affinity-regulating kinase 3 OS=Homo sapiens OX=9606 GN=MARK3 PE=1 SV=5	2	1	0.5	2	0	1	0	1.2	0	#DIV/0!		sp|P27448|MARK3_HUMAN, sp|Q7KZI7|MARK2_HUMAN
1	tr|A0A075B6R9|A0A075B6R9_HUMAN	9.2	120	13079	Immunoglobulin kappa variable 2D-24 (non-functional) (Fragment) OS=Homo sapiens OX=9606 GN=IGKV2D-24 PE=1 SV=1	3	1	0.333	2	1	1	0	1.167	0	#DIV/0!		sp|A0A075B6S2|KVD29_HUMAN, tr|A0A075B6R9|A0A075B6R9_HUMAN
1	sp|O60825|F262_HUMAN	8.3	505	58476	6-phosphofructo-2-kinase/fructose-2,6-bisphosphatase 2 OS=Homo sapiens OX=9606 GN=PFKFB2 PE=1 SV=2	7	1	0.143	4	3	1	0	1.158	0	#DIV/0!		sp|O60825|F262_HUMAN, sp|Q16875|F263_HUMAN
1	sp|Q13162|PRDX4_HUMAN	24	271	30540	Peroxiredoxin-4 OS=Homo sapiens OX=9606 GN=PRDX4 PE=1 SV=1	9	4	0.444	3	6	1	3	1.143	3.562	0.320887		sp|Q06830|PRDX1_HUMAN, sp|Q13162|PRDX4_HUMAN
1	sp|Q02880|TOP2B_HUMAN	1	1626	183265	DNA topoisomerase 2-beta OS=Homo sapiens OX=9606 GN=TOP2B PE=1 SV=3	2	1	0.5	2	0	1	0	1.143	0	#DIV/0!		sp|P11388|TOP2A_HUMAN, sp|Q02880|TOP2B_HUMAN
1	sp|O75369|FLNB_HUMAN	1.1	2602	278161	Filamin-B OS=Homo sapiens OX=9606 GN=FLNB PE=1 SV=2	3	1	0.333	2	1	1	0	1.04	0	#DIV/0!		sp|O75369|FLNB_HUMAN, sp|P21333|FLNA_HUMAN
1	sp|Q9NVN8|GNL3L_HUMAN	4.8	582	65572	Guanine nucleotide-binding protein-like 3-like protein OS=Homo sapiens OX=9606 GN=GNL3L PE=1 SV=1	2	1	0.5	2	0	1	0	1.019	0	#DIV/0!		sp|Q9BVP2|GNL3_HUMAN, sp|Q9NVN8|GNL3L_HUMAN
1	sp|P78332|RBM6_HUMAN	3.6	1123	128642	RNA-binding protein 6 OS=Homo sapiens OX=9606 GN=RBM6 PE=1 SV=5	6	3	0.5	2	4	1	2	1.014	2.038	0.497547		sp|P78332|RBM6_HUMAN, sp|P98175|RBM10_HUMAN
1	sp|Q92620|PRP16_HUMAN	1.8	1227	140501	Pre-mRNA-splicing factor ATP-dependent RNA helicase PRP16 OS=Homo sapiens OX=9606 GN=DHX38 PE=1 SV=2	3	1	0.333	2	1	1	0	1.014	0	#DIV/0!		sp|Q14562|DHX8_HUMAN, sp|Q92620|PRP16_HUMAN
1	sp|O00422|SAP18_HUMAN	23.5	153	17561	Histone deacetylase complex subunit SAP18 OS=Homo sapiens OX=9606 GN=SAP18 PE=1 SV=1	4	4	1	1	3	1	3	1	3	0.333333
1	sp|O60783|RT14_HUMAN	21.9	128	15139	28S ribosomal protein S14, mitochondrial OS=Homo sapiens OX=9606 GN=MRPS14 PE=1 SV=1	3	3	1	1	2	1	2	1	2	0.5
1	sp|O94991|SLIK5_HUMAN	5	958	107484	SLIT and NTRK-like protein 5 OS=Homo sapiens OX=9606 GN=SLITRK5 PE=2 SV=2	3	3	1	1	2	1	2	1	2	0.5
1	sp|O95969|SG1D2_HUMAN	22.2	90	9925	Secretoglobin family 1D member 2 OS=Homo sapiens OX=9606 GN=SCGB1D2 PE=2 SV=1	3	3	1	1	2	1	2	1	2	0.5
1	sp|P01040|CYTA_HUMAN	26.5	98	11006	Cystatin-A OS=Homo sapiens OX=9606 GN=CSTA PE=1 SV=1	5	5	1	1	4	1	4	1	4	0.25
1	sp|P02814|SMR3B_HUMAN	65.8	79	8188	Submaxillary gland androgen-regulated protein 3B OS=Homo sapiens OX=9606 GN=SMR3B PE=1 SV=2	4	4	1	1	3	1	3	1	3	0.333333
1	sp|P04792|HSPB1_HUMAN	44.4	205	22782	Heat shock protein beta-1 OS=Homo sapiens OX=9606 GN=HSPB1 PE=1 SV=2	6	6	1	1	5	1	5	1	5	0.2
1	sp|P04844|RPN2_HUMAN	6.2	631	69283	Dolichyl-diphosphooligosaccharide--protein glycosyltransferase subunit 2 OS=Homo sapiens OX=9606 GN=RPN2 PE=1 SV=3	3	3	1	1	2	1	2	1	2	0.5
1	sp|P05089|ARGI1_HUMAN	19.6	322	34735	Arginase-1 OS=Homo sapiens OX=9606 GN=ARG1 PE=1 SV=2	6	6	1	1	5	1	5	1	5	0.2
1	sp|P22735|TGM1_HUMAN	6.7	817	89786	Protein-glutamine gamma-glutamyltransferase K OS=Homo sapiens OX=9606 GN=TGM1 PE=1 SV=4	4	4	1	1	3	1	3	1	3	0.333333
1	sp|P23528|COF1_HUMAN	18.7	166	18502	Cofilin-1 OS=Homo sapiens OX=9606 GN=CFL1 PE=1 SV=3	3	3	1	1	2	1	2	1	2	0.5
1	sp|P30041|PRDX6_HUMAN	22.8	224	25035	Peroxiredoxin-6 OS=Homo sapiens OX=9606 GN=PRDX6 PE=1 SV=3	7	7	1	1	6	1	6	1	6	0.166667
1	sp|P31947|1433S_HUMAN	14.1	248	27774	14-3-3 protein sigma OS=Homo sapiens OX=9606 GN=SFN PE=1 SV=1	3	2	0.667	1	2	1	1	1	1.5	0.666667		sp|P31947|1433S_HUMAN, sp|P62258|1433E_HUMAN, sp|P63104|1433Z_HUMAN
1	sp|P41223|BUD31_HUMAN	27.1	144	17000	Protein BUD31 homolog OS=Homo sapiens OX=9606 GN=BUD31 PE=1 SV=2	3	3	1	1	2	1	2	1	2	0.5
1	sp|P61326|MGN_HUMAN	38.4	146	17163	Protein mago nashi homolog OS=Homo sapiens OX=9606 GN=MAGOH PE=1 SV=1	4	4	1	1	3	1	3	1	3	0.333333
1	sp|P63104|1433Z_HUMAN	9	245	27745	14-3-3 protein zeta/delta OS=Homo sapiens OX=9606 GN=YWHAZ PE=1 SV=1	3	2	0.667	1	2	1	1	1	1.5	0.666667		sp|P31947|1433S_HUMAN, sp|P62258|1433E_HUMAN, sp|P63104|1433Z_HUMAN
1	sp|P68400|CSK21_HUMAN	21	391	45143	Casein kinase II subunit alpha OS=Homo sapiens OX=9606 GN=CSNK2A1 PE=1 SV=1	6	6	1	1	5	1	5	1	5	0.2
1	sp|P82664|RT10_HUMAN	15.4	201	22999	28S ribosomal protein S10, mitochondrial OS=Homo sapiens OX=9606 GN=MRPS10 PE=1 SV=2	3	3	1	1	2	1	2	1	2	0.5
1	sp|P82912|RT11_HUMAN	36.6	194	20616	28S ribosomal protein S11, mitochondrial OS=Homo sapiens OX=9606 GN=MRPS11 PE=1 SV=2	5	5	1	1	4	1	4	1	4	0.25
1	sp|Q04721|NOTC2_HUMAN	4.7	2471	265403	Neurogenic locus notch homolog protein 2 OS=Homo sapiens OX=9606 GN=NOTCH2 PE=1 SV=3	8	8	1	1	7	1	7	1	7	0.142857
1	sp|Q07666|KHDR1_HUMAN	23	443	48227	KH domain-containing, RNA-binding, signal transduction-associated protein 1 OS=Homo sapiens OX=9606 GN=KHDRBS1 PE=1 SV=1	12	12	1	1	11	1	11	1	11	0.0909091
1	sp|Q08188|TGM3_HUMAN	10.2	693	76631	Protein-glutamine gamma-glutamyltransferase E OS=Homo sapiens OX=9606 GN=TGM3 PE=1 SV=4	6	6	1	1	5	1	5	1	5	0.2
1	tr|V9GYY5|V9GYY5_HUMAN	29.6	206	23820	Uncharacterized protein (Fragment) OS=Homo sapiens OX=9606 PE=4 SV=1	4	4	1	4	0	4	0	4	0
1	sp|Q08554|DSC1_HUMAN	7.3	894	99986	Desmocollin-1 OS=Homo sapiens OX=9606 GN=DSC1 PE=1 SV=2	6	6	1	1	5	1	5	1	5	0.2
1	sp|Q13123|RED_HUMAN	15.4	557	65601	Protein Red OS=Homo sapiens OX=9606 GN=IK PE=1 SV=3	5	5	1	1	4	1	4	1	4	0.25
1	sp|Q14011|CIRBP_HUMAN	27.3	172	18648	Cold-inducible RNA-binding protein OS=Homo sapiens OX=9606 GN=CIRBP PE=1 SV=1	5	5	1	1	4	1	4	1	4	0.25
1	sp|Q14244|MAP7_HUMAN	3.6	749	84051	Ensconsin OS=Homo sapiens OX=9606 GN=MAP7 PE=1 SV=1	3	3	1	1	2	1	2	1	2	0.5
1	sp|Q14739|LBR_HUMAN	10.6	615	70702	Delta(14)-sterol reductase OS=Homo sapiens OX=9606 GN=LBR PE=1 SV=2	6	6	1	1	5	1	5	1	5	0.2
1	sp|Q15007|FL2D_HUMAN	25.5	396	44243	Pre-mRNA-splicing regulator WTAP OS=Homo sapiens OX=9606 GN=WTAP PE=1 SV=2	8	8	1	1	7	1	7	1	7	0.142857
1	sp|Q15942|ZYX_HUMAN	16.3	572	61277	Zyxin OS=Homo sapiens OX=9606 GN=ZYX PE=1 SV=1	7	7	1	1	6	1	6	1	6	0.166667
1	sp|Q16630|CPSF6_HUMAN	16.7	551	59209	Cleavage and polyadenylation specificity factor subunit 6 OS=Homo sapiens OX=9606 GN=CPSF6 PE=1 SV=2	9	9	1	1	8	1	8	1	8	0.125
1	sp|Q53F19|NCBP3_HUMAN	6	620	70592	Nuclear cap-binding protein subunit 3 OS=Homo sapiens OX=9606 GN=NCBP3 PE=1 SV=2	4	4	1	1	3	1	3	1	3	0.333333
1	sp|Q5D862|FILA2_HUMAN	4.1	2391	248070	Filaggrin-2 OS=Homo sapiens OX=9606 GN=FLG2 PE=1 SV=1	7	7	1	1	6	1	6	1	6	0.166667
1	sp|Q86U42|PABP2_HUMAN	27.1	306	32749	Polyadenylate-binding protein 2 OS=Homo sapiens OX=9606 GN=PABPN1 PE=1 SV=3	8	8	1	1	7	1	7	1	7	0.142857
1	sp|Q86VM9|ZCH18_HUMAN	6.7	953	106377	Zinc finger CCCH domain-containing protein 18 OS=Homo sapiens OX=9606 GN=ZC3H18 PE=1 SV=2	5	5	1	1	4	1	4	1	4	0.25
1	sp|Q8IUR7|ARMC8_HUMAN	5.1	673	75509	Armadillo repeat-containing protein 8 OS=Homo sapiens OX=9606 GN=ARMC8 PE=1 SV=2	3	3	1	1	2	1	2	1	2	0.5
1	sp|Q8N954|GPT11_HUMAN	10.5	285	33277	G patch domain-containing protein 11 OS=Homo sapiens OX=9606 GN=GPATCH11 PE=1 SV=4	4	4	1	1	3	1	3	1	3	0.333333
1	sp|Q96PU8|QKI_HUMAN	40.2	341	37670	Protein quaking OS=Homo sapiens OX=9606 GN=QKI PE=1 SV=1	19	19	1	1	18	1	18	1	18	0.0555556
1	sp|Q99497|PARK7_HUMAN	16.4	189	19891	Protein/nucleic acid deglycase DJ-1 OS=Homo sapiens OX=9606 GN=PARK7 PE=1 SV=2	3	3	1	1	2	1	2	1	2	0.5
1	sp|Q9BUZ4|TRAF4_HUMAN	16.8	470	53542	TNF receptor-associated factor 4 OS=Homo sapiens OX=9606 GN=TRAF4 PE=1 SV=1	5	5	1	1	4	1	4	1	4	0.25
1	sp|Q9BXP5|SRRT_HUMAN	5.6	876	100665	Serrate RNA effector molecule homolog OS=Homo sapiens OX=9606 GN=SRRT PE=1 SV=1	4	4	1	1	3	1	3	1	3	0.333333
1	sp|Q9BYD3|RM04_HUMAN	11.3	311	34919	39S ribosomal protein L4, mitochondrial OS=Homo sapiens OX=9606 GN=MRPL4 PE=1 SV=1	4	4	1	1	3	1	3	1	3	0.333333
1	sp|Q9H7N4|SFR19_HUMAN	4.6	1312	139268	Splicing factor, arginine/serine-rich 19 OS=Homo sapiens OX=9606 GN=SCAF1 PE=1 SV=3	3	3	1	1	2	1	2	1	2	0.5
1	sp|Q9UN81|LORF1_HUMAN	14.2	338	40055	LINE-1 retrotransposable element ORF1 protein OS=Homo sapiens OX=9606 GN=L1RE1 PE=1 SV=1	4	4	1	1	3	1	3	1	3	0.333333
1	sp|Q9Y2Q9|RT28_HUMAN	31	187	20843	28S ribosomal protein S28, mitochondrial OS=Homo sapiens OX=9606 GN=MRPS28 PE=1 SV=1	4	4	1	1	3	1	3	1	3	0.333333
1	sp|Q9Y5S9|RBM8A_HUMAN	16.1	174	19889	RNA-binding protein 8A OS=Homo sapiens OX=9606 GN=RBM8A PE=1 SV=1	3	3	1	1	2	1	2	1	2	0.5
1	sp|Q9Y6A4|CFA20_HUMAN	16.1	193	22774	Cilia- and flagella-associated protein 20 OS=Homo sapiens OX=9606 GN=CFAP20 PE=1 SV=1	5	5	1	1	4	1	4	1	4	0.25
1	sp|Q7RTS7|K2C74_HUMAN	7.9	529	57865	Keratin, type II cytoskeletal 74 OS=Homo sapiens OX=9606 GN=KRT74 PE=1 SV=2	12	0	0	6	6	0	0	0.5	0	#DIV/0!		CONT_049|gi|88052|pir||A32568, CONT_072|gi|547754|sp|P35908|K22E_HUMAN, CONT_073|gi|87303|pir||JS0487, CONT_102|gi|88044|pir||S01068, CONT_129|gi|1346344|sp|P02538|K2CA_HUMAN, CONT_130|gi|1346345|sp|P04259|K2CB_HUMAN, CONT_133|gi|1346349|sp|P48669|K2CF_HUMAN, CONT_142|gi|88053|pir||A29666, sp|O95678|K2C75_HUMAN, sp|P08729|K2C7_HUMAN, sp|P12036|NFH_HUMAN, sp|P13647|K2C5_HUMAN, sp|P35908|K22E_HUMAN…
1	sp|Q14CN4|K2C72_HUMAN	7	511	55877	Keratin, type II cytoskeletal 72 OS=Homo sapiens OX=9606 GN=KRT72 PE=1 SV=2	11	0	0	4	7	0	0	0.5	0	#DIV/0!		CONT_049|gi|88052|pir||A32568, CONT_072|gi|547754|sp|P35908|K22E_HUMAN, CONT_073|gi|87303|pir||JS0487, CONT_102|gi|88044|pir||S01068, CONT_129|gi|1346344|sp|P02538|K2CA_HUMAN, CONT_130|gi|1346345|sp|P04259|K2CB_HUMAN, CONT_133|gi|1346349|sp|P48669|K2CF_HUMAN, CONT_142|gi|88053|pir||A29666, sp|O95678|K2C75_HUMAN, sp|P08729|K2C7_HUMAN, sp|P13647|K2C5_HUMAN, sp|P35908|K22E_HUMAN, sp|P48668|K2C6C_HUM…
1	sp|P34931|HS71L_HUMAN	34	641	70374	Heat shock 70 kDa protein 1-like OS=Homo sapiens OX=9606 GN=HSPA1L PE=1 SV=2	98	0	0	55	43	0	0	0	0	#DIV/0!		sp|P0DMV8|HS71A_HUMAN, sp|P11021|BIP_HUMAN, sp|P11142|HSP7C_HUMAN, sp|P17066|HSP76_HUMAN, sp|P34931|HS71L_HUMAN
1	sp|P48668|K2C6C_HUMAN	54.8	564	60024	Keratin, type II cytoskeletal 6C OS=Homo sapiens OX=9606 GN=KRT6C PE=1 SV=3	79	0	0	37	42	0	0	0	0	#DIV/0!		CONT_049|gi|88052|pir||A32568, CONT_072|gi|547754|sp|P35908|K22E_HUMAN, CONT_073|gi|87303|pir||JS0487, CONT_102|gi|88044|pir||S01068, CONT_129|gi|1346344|sp|P02538|K2CA_HUMAN, CONT_130|gi|1346345|sp|P04259|K2CB_HUMAN, CONT_133|gi|1346349|sp|P48669|K2CF_HUMAN, CONT_142|gi|88053|pir||A29666, CONT_143|gi|88054|pir||A22940, sp|O95678|K2C75_HUMAN, sp|P04264|K2C1_HUMAN, sp|P08729|K2C7_HUMAN, sp|P12036|…
1	sp|P17066|HSP76_HUMAN	20.5	643	71027	Heat shock 70 kDa protein 6 OS=Homo sapiens OX=9606 GN=HSPA6 PE=1 SV=2	56	0	0	33	23	0	0	0	0	#DIV/0!		sp|P0DMV8|HS71A_HUMAN, sp|P11021|BIP_HUMAN, sp|P11142|HSP7C_HUMAN, sp|P17066|HSP76_HUMAN, sp|P34931|HS71L_HUMAN
1	sp|Q9NY65|TBA8_HUMAN	28.7	449	50093	Tubulin alpha-8 chain OS=Homo sapiens OX=9606 GN=TUBA8 PE=1 SV=1	37	0	0	25	12	0	0	0	0	#DIV/0!		sp|P68363|TBA1B_HUMAN, sp|Q71U36|TBA1A_HUMAN, sp|Q9BQE3|TBA1C_HUMAN, sp|Q9NY65|TBA8_HUMAN
1	sp|O95678|K2C75_HUMAN	22	551	59560	Keratin, type II cytoskeletal 75 OS=Homo sapiens OX=9606 GN=KRT75 PE=1 SV=2	38	0	0	16	22	0	0	0	0	#DIV/0!		CONT_049|gi|88052|pir||A32568, CONT_072|gi|547754|sp|P35908|K22E_HUMAN, CONT_073|gi|87303|pir||JS0487, CONT_102|gi|88044|pir||S01068, CONT_129|gi|1346344|sp|P02538|K2CA_HUMAN, CONT_130|gi|1346345|sp|P04259|K2CB_HUMAN, CONT_133|gi|1346349|sp|P48669|K2CF_HUMAN, CONT_142|gi|88053|pir||A29666, CONT_143|gi|88054|pir||A22940, sp|O95678|K2C75_HUMAN, sp|P04264|K2C1_HUMAN, sp|P08729|K2C7_HUMAN, sp|P12036|…
1	sp|Q96E39|RMXL1_HUMAN	47.4	390	42141	RNA binding motif protein, X-linked-like-1 OS=Homo sapiens OX=9606 GN=RBMXL1 PE=1 SV=1	40	3	0.075	16	24	0	3	0	6.706	0		sp|P38159|RBMX_HUMAN, sp|Q96E39|RMXL1_HUMAN
1	sp|Q01546|K22O_HUMAN	11.9	638	65840	Keratin, type II cytoskeletal 2 oral OS=Homo sapiens OX=9606 GN=KRT76 PE=1 SV=2	35	0	0	15	20	0	0	0	0	#DIV/0!		CONT_049|gi|88052|pir||A32568, CONT_072|gi|547754|sp|P35908|K22E_HUMAN, CONT_073|gi|87303|pir||JS0487, CONT_102|gi|88044|pir||S01068, CONT_129|gi|1346344|sp|P02538|K2CA_HUMAN, CONT_130|gi|1346345|sp|P04259|K2CB_HUMAN, CONT_133|gi|1346349|sp|P48669|K2CF_HUMAN, CONT_142|gi|88053|pir||A29666, CONT_143|gi|88054|pir||A22940, sp|O95678|K2C75_HUMAN, sp|P04264|K2C1_HUMAN, sp|P08729|K2C7_HUMAN, sp|P12036|…
1	sp|P08729|K2C7_HUMAN	9.2	469	51385	Keratin, type II cytoskeletal 7 OS=Homo sapiens OX=9606 GN=KRT7 PE=1 SV=5	49	0	0	14	35	0	0	0	0	#DIV/0!		CONT_049|gi|88052|pir||A32568, CONT_072|gi|547754|sp|P35908|K22E_HUMAN, CONT_073|gi|87303|pir||JS0487, CONT_102|gi|88044|pir||S01068, CONT_129|gi|1346344|sp|P02538|K2CA_HUMAN, CONT_130|gi|1346345|sp|P04259|K2CB_HUMAN, CONT_133|gi|1346349|sp|P48669|K2CF_HUMAN, CONT_142|gi|88053|pir||A29666, CONT_143|gi|88054|pir||A22940, sp|O95678|K2C75_HUMAN, sp|P04264|K2C1_HUMAN, sp|P08670|VIME_HUMAN, sp|P08729|…
1	sp|Q5XKE5|K2C79_HUMAN	14.8	535	57835	Keratin, type II cytoskeletal 79 OS=Homo sapiens OX=9606 GN=KRT79 PE=1 SV=2	33	0	0	14	19	0	0	0	0	#DIV/0!		CONT_049|gi|88052|pir||A32568, CONT_072|gi|547754|sp|P35908|K22E_HUMAN, CONT_073|gi|87303|pir||JS0487, CONT_102|gi|88044|pir||S01068, CONT_129|gi|1346344|sp|P02538|K2CA_HUMAN, CONT_130|gi|1346345|sp|P04259|K2CB_HUMAN, CONT_133|gi|1346349|sp|P48669|K2CF_HUMAN, CONT_142|gi|88053|pir||A29666, CONT_143|gi|88054|pir||A22940, sp|O95678|K2C75_HUMAN, sp|P04264|K2C1_HUMAN, sp|P08729|K2C7_HUMAN, sp|P13647|…
1	sp|P16401|H15_HUMAN	19	226	22580	Histone H1.5 OS=Homo sapiens OX=9606 GN=HIST1H1B PE=1 SV=3	10	1	0.1	9	1	0	1	0	1	0		sp|P10412|H14_HUMAN, sp|P16401|H15_HUMAN, sp|P16402|H13_HUMAN, sp|P16403|H12_HUMAN
1	sp|P01861|IGHG4_HUMAN	19	327	35940	Immunoglobulin heavy constant gamma 4 OS=Homo sapiens OX=9606 GN=IGHG4 PE=1 SV=1	9	0	0	7	2	0	0	0	0	#DIV/0!		sp|P01857|IGHG1_HUMAN, sp|P01859|IGHG2_HUMAN, sp|P01860|IGHG3_HUMAN, sp|P01861|IGHG4_HUMAN
1	sp|Q92901|RL3L_HUMAN	10.3	407	46295	60S ribosomal protein L3-like OS=Homo sapiens OX=9606 GN=RPL3L PE=2 SV=3	9	0	0	6	3	0	0	0	0	#DIV/0!		sp|P39023|RL3_HUMAN, sp|Q92901|RL3L_HUMAN
1	sp|P07197|NFM_HUMAN	7	916	102471	Neurofilament medium polypeptide OS=Homo sapiens OX=9606 GN=NEFM PE=1 SV=3	8	3	0.375	2	6	0	3	0	3.31	0		sp|P07197|NFM_HUMAN, sp|P08670|VIME_HUMAN, sp|P12036|NFH_HUMAN
1	sp|P12036|NFH_HUMAN	1.8	1026	112478	Neurofilament heavy polypeptide OS=Homo sapiens OX=9606 GN=NEFH PE=1 SV=4	4	0	0	2	2	0	0	0	0	#DIV/0!		CONT_049|gi|88052|pir||A32568, CONT_072|gi|547754|sp|P35908|K22E_HUMAN, CONT_129|gi|1346344|sp|P02538|K2CA_HUMAN, CONT_130|gi|1346345|sp|P04259|K2CB_HUMAN, CONT_133|gi|1346349|sp|P48669|K2CF_HUMAN, sp|O95678|K2C75_HUMAN, sp|P07197|NFM_HUMAN, sp|P08670|VIME_HUMAN, sp|P12036|NFH_HUMAN, sp|P13647|K2C5_HUMAN, sp|P35908|K22E_HUMAN, sp|P48668|K2C6C_HUMAN, sp|Q01546|K22O_HUMAN, sp|Q7RTS7|K2C74_HUMAN
1	sp|Q86SE5|RALYL_HUMAN	6.9	291	32330	RNA-binding Raly-like protein OS=Homo sapiens OX=9606 GN=RALYL PE=1 SV=2	3	0	0	2	1	0	0	0	0	#DIV/0!		sp|P07910|HNRPC_HUMAN, sp|Q86SE5|RALYL_HUMAN, sp|Q9UKM9|RALY_HUMAN
1	sp|Q9NZR1|TMOD2_HUMAN	5.7	351	39595	Tropomodulin-2 OS=Homo sapiens OX=9606 GN=TMOD2 PE=1 SV=1	3	0	0	2	1	0	0	0	0	#DIV/0!		sp|Q9NYL9|TMOD3_HUMAN, sp|Q9NZR1|TMOD2_HUMAN
1	sp|P32119|PRDX2_HUMAN	9.6	198	21892	Peroxiredoxin-2 OS=Homo sapiens OX=9606 GN=PRDX2 PE=1 SV=5	4	2	0.5	1	3	0	2	0	2.133	0		sp|P32119|PRDX2_HUMAN, sp|Q06830|PRDX1_HUMAN
1	sp|Q5JQF8|PAP1M_HUMAN	10	200	22799	Polyadenylate-binding protein 1-like 2 OS=Homo sapiens OX=9606 GN=PABPC1L2B PE=2 SV=1	4	0	0	1	3	0	0	0	0	#DIV/0!		sp|P11940|PABP1_HUMAN, sp|Q13310|PABP4_HUMAN, sp|Q5JQF8|PAP1M_HUMAN
1	sp|Q8WXF0|SRS12_HUMAN	13.4	261	30512	Serine/arginine-rich splicing factor 12 OS=Homo sapiens OX=9606 GN=SRSF12 PE=2 SV=1	6	1	0.167	1	5	0	1	0	1.571	0		sp|O75494|SRS10_HUMAN, sp|Q8WXF0|SRS12_HUMAN
1	sp|Q9BRL6|SRSF8_HUMAN	8.9	282	32287	Serine/arginine-rich splicing factor 8 OS=Homo sapiens OX=9606 GN=SRSF8 PE=1 SV=1	3	1	0.333	1	2	0	1	0	2	0		sp|Q01130|SRSF2_HUMAN, sp|Q9BRL6|SRSF8_HUMAN
1	sp|A5YKK6|CNOT1_HUMAN	1.5	2376	266936	CCR4-NOT transcription complex subunit 1 OS=Homo sapiens OX=9606 GN=CNOT1 PE=1 SV=2	3	3	1	0	3	0	3	0	3	0
1	sp|O15234|CASC3_HUMAN	12.9	703	76277	Protein CASC3 OS=Homo sapiens OX=9606 GN=CASC3 PE=1 SV=2	5	5	1	0	5	0	5	0	5	0
1	sp|O43809|CPSF5_HUMAN	18.5	227	26227	Cleavage and polyadenylation specificity factor subunit 5 OS=Homo sapiens OX=9606 GN=NUDT21 PE=1 SV=1	3	3	1	0	3	0	3	0	3	0
1	sp|O75525|KHDR3_HUMAN	23.4	346	38799	KH domain-containing, RNA-binding, signal transduction-associated protein 3 OS=Homo sapiens OX=9606 GN=KHDRBS3 PE=1 SV=1	8	8	1	0	8	0	8	0	8	0
1	sp|P04279|SEMG1_HUMAN	12.8	462	52130	Semenogelin-1 OS=Homo sapiens OX=9606 GN=SEMG1 PE=1 SV=2	4	4	1	0	4	0	4	0	4	0
1	sp|P19784|CSK22_HUMAN	14.6	350	41213	Casein kinase II subunit alpha' OS=Homo sapiens OX=9606 GN=CSNK2A2 PE=1 SV=1	3	3	1	0	3	0	3	0	3	0
1	sp|P20618|PSB1_HUMAN	11.6	241	26489	Proteasome subunit beta type-1 OS=Homo sapiens OX=9606 GN=PSMB1 PE=1 SV=2	2	2	1	0	2	0	2	0	2	0
1	sp|P28289|TMOD1_HUMAN	10.6	359	40569	Tropomodulin-1 OS=Homo sapiens OX=9606 GN=TMOD1 PE=1 SV=1	3	2	0.667	0	3	0	2	0	2.333	0		sp|P28289|TMOD1_HUMAN, sp|Q9NYL9|TMOD3_HUMAN
1	sp|P49760|CLK2_HUMAN	7	499	60089	Dual specificity protein kinase CLK2 OS=Homo sapiens OX=9606 GN=CLK2 PE=1 SV=1	2	2	1	0	2	0	2	0	2	0
1	sp|P50402|EMD_HUMAN	11.4	254	28994	Emerin OS=Homo sapiens OX=9606 GN=EMD PE=1 SV=1	2	2	1	0	2	0	2	0	2	0
1	sp|P55081|MFAP1_HUMAN	12.5	439	51958	Microfibrillar-associated protein 1 OS=Homo sapiens OX=9606 GN=MFAP1 PE=1 SV=2	4	4	1	0	4	0	4	0	4	0
1	sp|P61158|ARP3_HUMAN	5.3	418	47371	Actin-related protein 3 OS=Homo sapiens OX=9606 GN=ACTR3 PE=1 SV=3	2	2	1	0	2	0	2	0	2	0
1	sp|P82914|RT15_HUMAN	7	257	29842	28S ribosomal protein S15, mitochondrial OS=Homo sapiens OX=9606 GN=MRPS15 PE=1 SV=1	2	2	1	0	2	0	2	0	2	0
1	sp|Q12996|CSTF3_HUMAN	6.1	717	82921	Cleavage stimulation factor subunit 3 OS=Homo sapiens OX=9606 GN=CSTF3 PE=1 SV=1	3	3	1	0	3	0	3	0	3	0
1	sp|Q13867|BLMH_HUMAN	5.3	455	52562	Bleomycin hydrolase OS=Homo sapiens OX=9606 GN=BLMH PE=1 SV=1	2	2	1	0	2	0	2	0	2	0
1	sp|Q5KU26|COL12_HUMAN	3.6	742	81514	Collectin-12 OS=Homo sapiens OX=9606 GN=COLEC12 PE=1 SV=3	2	2	1	0	2	0	2	0	2	0
1	sp|Q5T200|ZC3HD_HUMAN	3.5	1668	196633	Zinc finger CCCH domain-containing protein 13 OS=Homo sapiens OX=9606 GN=ZC3H13 PE=1 SV=1	4	4	1	0	4	0	4	0	4	0
1	sp|Q6PJT7|ZC3HE_HUMAN	9.8	736	82875	Zinc finger CCCH domain-containing protein 14 OS=Homo sapiens OX=9606 GN=ZC3H14 PE=1 SV=1	6	6	1	0	6	0	6	0	6	0
1	sp|Q86XP3|DDX42_HUMAN	8.7	938	102974	ATP-dependent RNA helicase DDX42 OS=Homo sapiens OX=9606 GN=DDX42 PE=1 SV=1	4	4	1	0	4	0	4	0	4	0
1	sp|Q8IUH3|RBM45_HUMAN	8.6	476	53502	RNA-binding protein 45 OS=Homo sapiens OX=9606 GN=RBM45 PE=1 SV=1	3	3	1	0	3	0	3	0	3	0
1	sp|Q8NAV1|PR38A_HUMAN	7.7	312	37476	Pre-mRNA-splicing factor 38A OS=Homo sapiens OX=9606 GN=PRPF38A PE=1 SV=1	2	2	1	0	2	0	2	0	2	0
1	sp|Q8WW12|PCNP_HUMAN	13.5	178	18925	PEST proteolytic signal-containing nuclear protein OS=Homo sapiens OX=9606 GN=PCNP PE=1 SV=2	2	2	1	0	2	0	2	0	2	0
1	sp|Q8WXA9|SREK1_HUMAN	13	508	59380	Splicing regulatory glutamine/lysine-rich protein 1 OS=Homo sapiens OX=9606 GN=SREK1 PE=1 SV=1	4	4	1	0	4	0	4	0	4	0
1	sp|Q92804|RBP56_HUMAN	5.2	592	61829	TATA-binding protein-associated factor 2N OS=Homo sapiens OX=9606 GN=TAF15 PE=1 SV=1	2	1	0.5	0	2	0	1	0	1.25	0		sp|P35637|FUS_HUMAN, sp|Q92804|RBP56_HUMAN
1	sp|Q96P63|SPB12_HUMAN	8.9	405	46276	Serpin B12 OS=Homo sapiens OX=9606 GN=SERPINB12 PE=1 SV=1	4	4	1	0	4	0	4	0	4	0
1	sp|Q9BYE7|PCGF6_HUMAN	7.1	350	39047	Polycomb group RING finger protein 6 OS=Homo sapiens OX=9606 GN=PCGF6 PE=1 SV=2	2	2	1	0	2	0	2	0	2	0
1	sp|Q9BYN8|RT26_HUMAN	17.1	205	24211	28S ribosomal protein S26, mitochondrial OS=Homo sapiens OX=9606 GN=MRPS26 PE=1 SV=1	4	4	1	0	4	0	4	0	4	0
1	sp|Q9HAZ1|CLK4_HUMAN	10.6	481	57491	Dual specificity protein kinase CLK4 OS=Homo sapiens OX=9606 GN=CLK4 PE=1 SV=1	4	4	1	0	4	0	4	0	4	0
1	sp|Q9HCD5|NCOA5_HUMAN	9.8	579	65536	Nuclear receptor coactivator 5 OS=Homo sapiens OX=9606 GN=NCOA5 PE=1 SV=2	4	4	1	0	4	0	4	0	4	0
1	sp|Q9NW64|RBM22_HUMAN	16.4	420	46895	Pre-mRNA-splicing factor RBM22 OS=Homo sapiens OX=9606 GN=RBM22 PE=1 SV=1	5	5	1	0	5	0	5	0	5	0
1	sp|Q9NWH9|SLTM_HUMAN	8.5	1034	117147	SAFB-like transcription modulator OS=Homo sapiens OX=9606 GN=SLTM PE=1 SV=2	5	5	1	0	5	0	5	0	5	0
1	sp|Q9P1Y6|PHRF1_HUMAN	2.2	1649	178664	PHD and RING finger domain-containing protein 1 OS=Homo sapiens OX=9606 GN=PHRF1 PE=1 SV=3	2	2	1	0	2	0	2	0	2	0
1	sp|Q9UID6|ZN639_HUMAN	26.8	485	56054	Zinc finger protein 639 OS=Homo sapiens OX=9606 GN=ZNF639 PE=1 SV=1	13	13	1	0	13	0	13	0	13	0
1	sp|Q9UIV1|CNOT7_HUMAN	10.5	285	32745	CCR4-NOT transcription complex subunit 7 OS=Homo sapiens OX=9606 GN=CNOT7 PE=1 SV=3	2	2	1	0	2	0	2	0	2	0
1	sp|Q9Y2W2|WBP11_HUMAN	3.6	641	69997	WW domain-binding protein 11 OS=Homo sapiens OX=9606 GN=WBP11 PE=1 SV=1	2	2	1	0	2	0	2	0	2	0
1	sp|Q9Y3C6|PPIL1_HUMAN	16.3	166	18237	Peptidyl-prolyl cis-trans isomerase-like 1 OS=Homo sapiens OX=9606 GN=PPIL1 PE=1 SV=1	2	2	1	0	2	0	2	0	2	0
1	tr|I3L521|I3L521_HUMAN	31.1	148	16436	Uncharacterized protein (Fragment) OS=Homo sapiens OX=9606 PE=4 SV=1	2	2	1	0	2	0	2	0	2	0
